# Supplementary material for: In vivo induction of male sexual behavior in zebrafish by adding agents to water
Source: PLoS One. 2024 Aug 1;19(8):e0300759. doi: 10.1371/journal.pone.0300759 (PMC11293745; doi:10.1371/journal.pone.0300759)
Supplement: S1 Table — (XLSX) [file pone.0300759.s005.xlsx]

## Sheet: Fig 2A (male sexual behavior)
EtOH	Tes 0.1	Tes 1	DHP 1	P4 1	E2 1	Org 0.1	DHP 0.1+Tes 0.1	DHP 1+Tes 1	DHP 1+ E2 1	Org 0.1+ Tes 1	EtOH	Tes 0.1	Tes 1	P4 1	E2 1	Org 0.1	DHP 0.1+Tes 0.1	Org 0.1+Tes 0.1	EtOH	DHP 1	DHP 1+ E2 1	DHP 1+ Tes 1	EtOH	Org 0.1+Tes 0.1	Tes 1	Org 0.1+ es 1
0	0	0	0.5	0.5	0.5	0.5	0	0	0	0	0	0	0.5	0	0.5	1	0.5	1	0	0.5	0.5	0.5	0	0.5	0.5	0.5
0	0	0	0.5	0	0	0	0	0	0	0	0	0.5	0	0.5	0	0.5	0	0.5	0.5	0.5	0.5	0	0	0	0	1
0	0.5	0	0	0	0	0	0	0	0	0.5	0	0	1	0	0	0.5	0	1	0	0.5	0	0	0	0.5	1	1
0	0	0	0.5	0	0	0	0.5	0.5	0	0	0	0	0.5	0	0.5	0	0.5	0	0	0.5	0	0.5	0.5	1	0.5	1
0	0	0	0.5	0	0	0.5	0	0	0.5	0	0.5	0	0.5	0	0.5	0.5	0	0.5	0	0	0.5	0.5	0.5	0	0.5	0
0	0	0	0	0	0	0	0	0	0	0	0	0.5	0	0	0	0.5	0	0.5	0.5	0	0	0.5	0	0	0.5	0.5
0	0	1	0	0	0	0	0	0.5	0	0	0	0.5	0.5	0.5	0	0	0.5	0.5	0	0.5	0	0	0.5	0.5	1	1
0	0	0	0.5	0.5	0	0	0	0	0	0	0	0	0	0	0	0.5	0	1	0.5	0	1	0.5	0.5	1	0	0.5
0	0.5	0	0	0	0	0	0	0	0	0.5	0	0	0.5	0	0	0.5	0.5	0	0.5	0.5	0	0.5	0	0	0.5	1
0	0	0	0			0				0	0							0.5	0	0.5			0.5			1
0	0	0	0.5			0				0	0							0.5	0.5	0			0			1
0	0	0	0			0.5				0	0							0	0	0.5			0			1
0	0	0				0				0	0							0.5	0				0			1
0	0	0.5				0				0.5	0							0.5	0				0			1
0	0	0				0.5				0	0							1	0				0
0	0					0				0	0								0				0
0	0					0				0.5	0								0				0
0	0					0				0	0								0				0.5
0	0									0	0								0				0
0	0									0	0								0				0
0	0									0.5	0								0				0
0	0									0.5	0								0				0
0										0	0								0				0
0										0	0								0				0
0										0	0								0				0
0										0	0								0				0
0										0.5	0								0				0
0										0	0								0				0
0										0.5	0								0				0
0										0	0								0				0
0										0	0												0
0										0.5	0												0
0										0	0.5												0
0											0												0
0											0												0
0											0												0
0											0.5
0											0
0											0
0											0
0											0.5
0											0
0											0
0											0
0											0.5
0											0.5
0											0
0											0
0											0
0											0
0											0.5
0											0
0											0
0											0
0
0
0
0
0
0
0
0
0
0
0
0
0
0
0
0
0
0
0
0
0
0
0
0
0
0
0
0
0
0
0
0
0
0
0
0
0
0
0
0
0
0
0
0
0
0
0
0
0
0
0
0
0
0
0
0
0
0
0
0

## Sheet: Fig 2B Total eggs
	Total Number of Eggs
EtOH	0	0	0	0	0	0	0	0	0	0	0	0	0	0	0	0	0	0	0	0	0	0	0	0	0	0	0	0	0	0	0	0	0	0	0	0	0	0	0	0	0	0	0	0	0	0	0	0	0
Tes 0.1	0	0	23	0	0	0	0	0	70
Tes 1	0	0	0	0	0	0	0	0	0	0	0	0	0	180	0
DHP 1	186	6	0	79	39	0	0	4	0	0	16	0
P4 1	163	0	0	0	0	0	0	80	0
E2 1	235	0	0	0	0	0	0	0	0
Org 0.1	258	0	0	0	0	0	0	0	0	20	0	0	0	0	57	0	0	0	0	0	0
DHP 0.1+Tes 0.1	0	0	0	105	0	0	0	0	0
DHP 1+Tes 1	0	0	0	92	0	0	62	0	0
DHP 1+ E2 1	0	0	0	0	90	0	0	0	0
Org 0.1+ Tes 1	0	0	3	73	80	0	0	0	92	0	0	0	0	0	0	0	106	0	0	0	125	0	0	0	0	0	30	0	320	0	0	157	0
EtOH	0	66	0	0	0	12	0	0	0	0	0	7	0	0	60	0	0	0	60	0	0	0	77	0	0	0	47	66	0	59	0	0	0	0	80	0	0	0	0	54	0	0	190	0	0	0	0	15	0
Tes 0.1	0	84	0	0	0	100	56	0	0
Tes 1	50	0	145	78	94	0	68	0	66
P4 1	0	195	0	0	0	0	70	0	0
E2 1	0	0	185	130	0	0	0	0	0
Org 0.1	220	207	221	0	152	42	0	82	83
DHP 0.1+Tes 0.1	30	0	0	75	0	0	78	0	102
Org 0.1+Tes 0.1	220	134	216	0	93	96	109	184	0	125	122	0	79	100	240
EtOH	0	62	0	0	0	10	7	22	46	0	10	4	0	0	0	0	0	35	0	0	11	0	0	0	0	0	0	0	0	0
DHP 1	45	73	10	11	0	0	5	0	72	3	0	185
DHP 1+ E2 1	75	30	0	0	0	0	0	264	0
DHP 1+ Tes 1	120	0	0	40	102	41	0	74	134
EtOH	91	41	0	0	0	0	49	0	0	60	0	0	0	70	49	50	0	68	0	68	0	0	0	72	62	0	0	0	0	0
Org 0.1+Tes 0.1	329	0	89	268	0	0	103	155	0
Tes 1	50	0	113	0	154	110	245	88	0
Org 0.1+ es 1	125	338	178	103	0	67	158	77	234	105	124	150	157	149	207
[truncated: 65 more columns]

## Sheet: Fig 2C.Fertilization(%)
EtOH	0	0	0	0	0	0	0	0	0	0	0	0	0	0	0	0	0	0	0	0	0	0	0	0	0	0	0	0	0	0	0	0	0	0	0	0	0	0	0	0	0	0	0	0	0	0	0	0	0
Tes 0.1	0	0	0	0	0	0	0	0	0	0	0	0	0	27.27	0
Tes 1	0	0	30.4348	0	0	0	0	0	42.85	0	0	0	0	0	0	0	0	0	0	0	0	0
DHP 1	26.8817	50	0	0	92.3077	0	0	0	0	0	0	0
P4 1	35	1	0	0	0	0	0	25	0
E2 1	51.0638	0	0	0	0	0	0	0	0
Org 0.1	28.2946	0	0	0	0	0	0	0	0	50	0	0	0	0	36.8421	0	0	0	0	0	0
DHP 0.1+Tes 0.1	0	0	0	32.38	0	0	0
DHP 1+Tes 1	0	0	0	32.6	0	0	35.48	0	0
DHP 1+ E2 1	0	0	0	0	53.3333	0	0	0	0
Org 0.1+ Tes 1	0	0	0	6.84932	0	0	0	0	69.5652	0	0	0	0	0	0	0	71.6981	0	0	0	0	0	0	0	0	0	0	0	79.6875	0	0	49.6815	0
EtOH	0	19.697	0	0	0	11.6667	0	0	0	0	0	12.8571	0	0	0	0	0	0	20	0	0	0	24.8023	0	0	0	21.0121	24.0964	0	22.8302	0	0	0	0	23	0	0	0	0	43.5065	0	0	22.6316	0	0	0	0	20	0
Tes 0.1	0	29.76	0	0	0	43	33.92	0	0
Tes 1	46	0	32.4138	41.0256	42.5532	0	52.94	0	48.48
P4 1	0	34.8718	0	0	0	0	42.85	0	0
E2 1	0	0	30.2703	61.5385	0	0	0	0	0
Org 0.1	72.7273	31.401	34.8416	0	75	21.4286	0	26.8293	63.8554
DHP 0.1+Tes 0.1	66.6667	0	0	50.66	0	0	51.28	0	45.09
Org 0.1+Tes 0.1	60.9091	28.3582	77.3148	0	86.0215	46.875	42.2018	72.8261	0	28.8	35.2459	0	58.2278	72	52.0833
EtOH	0	27.0968	0	0	0	30	0	20.9091	65.2174	0	20	0	0	0	0	0	0	34.2857	0	0	0	0	0	0	0	0	0	0	0	0
DHP 1	46.6667	61.6438	70	72.7273	0	0	60	0	41.6667	0	0	75.6757
DHP 1+ E2 1	30.6667	46.6667	0	0	37.9747	0	0	39.7727	0
DHP 1+ Tes 1	38.3333	0	0	47.5	55.8824	41.4634	0	50	58.209
EtOH	42.9553	46.06	0	0	0	0	50	0	0	72.043	0	0	0	0	0	0	0	0	0	0	0	0	0	0	0	0	0	0	0
Org 0.1+Tes 0.1	36.7781	0	57.3034	0	0	0	33.9806	67.7419	0
Tes 1	70	0	88.4956	0	0	82.7273	66.9388	71.5909	0
Org 0.1+ es 1	91.2409	75.7396	75.2809	54.3689	0	47.7612	62.0253	44.1558	66.6667	63.8095	51.6129	89.3333	36.9427	51.6779	70.0483
[truncated: 2 more columns]

## Sheet: Fig 2D Survival(%)
	SURVIVAL RATE
EtOH	0	0	0	0	0	0	0	0	0	0	0	0	0	0	0	0	0	0	0	0	0	0	0	0	0	0	0	0	0	0	0	0	0	0	0	0	0	0	0	0	0	0	0	0	0	0	0	0	0
Tes 0.1	0	0	21.7391	0	0	0	0	0	17.14	0	0	0	0	0	0	0	0	0	0	0	0	0
Tes 1	0	0	0	0	0	0	0	0	0	0	0	0	0	22.2222	0
DHP 1	21.5054	16.6667	0	0	64.1026	0	0	0	0	0	0	0
P4 1	21.4724	0	0	0	0	0	0	11.25	0
E2 1	17.0213	0	0	0	0	0	0	0	0
Org 0.1	22.093	0	0	0	0	0	0	0	0	40	0	0	0	0	24.5614	0	0	0	0	0	0
DHP 0.1+Tes 0.1	0	0	0	11.42	0	0	0	0	0
DHP 1+Tes 1	0	0	0	14.13	0	0	12.9	0	0
DHP 1+ E2 1	0	0	0	0	42.2222	0	0	0	0
Org 0.1+ Tes 1	0	0	0	6.84932	0	0	0	0	29.3478	0	0	0	0	0	0		66.0377	0	0	0	0	0	0	0	0	0	0	0	74.375	0	0	44.586	0
EtOH	0	15.1515	0	0	0	11.6667	0	0	0	0	0	0	0	0	21.5789	0	0	0	13.3333	0	0	0	20.8475	0	0	0	16.4372	19.2771	0	14.0252	0	0	0	0	14.5	0	0	0	0	12.4675	0	0	24.2105	0	0	0	0	13.3333	0
Tes 0.1	0	11.9	0	0	0	33	12.5	0	0
Tes 1	36	0	27.5862	34.6154	38.2979	0	44.17	0	22.72
P4 1	0	29.7436	0	0	0	0	28.57	0	0
E2 1	0	0	17.8378	53.8462	0	0	0	0	0
Org 0.1	28.6364	27.0531	28.5068	0	67.7632	16.6667	0	12.1951	42.1687
DHP 0.1+Tes 0.1	36.6667	0	0	26.66	0	0	29.48	0	29.41
Org 0.1+Tes 0.1	36.3636	23.1343	64.8148	0	78.4946	42.7083	31.1927	66.3043	0	26.4	30.3279	0	55.6962	60	50.8333
EtOH	0	16.129	0	0	0	20	0	15.4545	15.2174	0	20	0	0	0	0	0	0	14.2857	0	0	0	0	0	0	0	0	0	0	0	0
DHP 1	37.7778	30.137	20	27.2727	0	0	40	0	20.8333	0	0	70.2703
DHP 1+ E2 1	13.3333	30	0	0	13.9241	0	0	26.5152	0
DHP 1+ Tes 1	31.6667	0	0	27.5	28.4314	21.9512	0	27.027	0
EtOH	14.3643	23.7079	0	0	0	0	24.4898	0	0	16.2366	0	0	0	14.7757	15.8621	0	0	0	0	0	0	0	0	0	0	0	0	0	0
Org 0.1+Tes 0.1	34.0426	0	50.5618	0	0	0	29.1262	58.7097	0
Tes 1	44	0	75.2212	0	0	72.7273	57.1429	56.8182	0
Org 0.1+ es 1	72.9927	65.9763	53.3708	41.7476	0	32.8358	52.5316	28.5714	52.1368	40.9524	38.7097	50.6667	29.2994	37.5839	58.9372
[truncated: 2 more columns]

## Sheet: Fig 3A. Induction of male sex
	Male Behavior
Control	0	0	0	0	0	0	0	0	0	0	0	0	0	0	0
10	0.5	0.5	0	0	0	0.5	0.5	0	0.5	0	0	0	0.5	0.5	0
30	0	0	0.5	1	0.5	0.5	0.5	0	0	1	0.5	0.5	0.5	0.5	1
60	1	1	0.5	0	0.5	1	1	0.5	0	1	0.5	0.5	0	1	0.5
120	1	0.5	0.5	0.5	1	0.5	0	1	1	1	0.5	0	0.5	1	1
180	0.5	0.5	1	1	1	1	0	1	1	1	0.5	1	1	1	0.5
240	0.5	1	1	1	0	0.5	1	1	1	1	1	0.5	1	1	1

## Sheet: Fig 3B total eggs number
	Total Eggs
control	0	0	0	0	0	0	0	0	0	0	0	0	0	0
10	79	51	0	0	0	99	122	0	67	0	0	0	63	70
30	0	0	95	213	140	160	96	0	0	165	83	47	82	62
60	142	212	84	0	91	71	125	0	175	140	98	0	85	172
120	245	220	148	0	171	204	228	51	0	317	183	188	0	226
180	95	126	182	128	147	113	0	126	110	260	45	220	245	189
240	125	338	225	163	0	79	230	177	234	148	150	122	280	249

## Sheet: Fig 3C Fertilization
	% of Fertilize Eggs
Control	0	0	0	0	0	0	0	0	0	0	0	0	0	0	0
10	27.8481	33.3333	0	0	0	62.6263	32.7869	0	61.194	0	0	0	15.873	21.4286	0
30	0	0	31.5789	70.4225	50	59.375	23.9583	0	0	60.6061	62.6506	25.5319	12.1951	38.7097	14.7287
60	61.2676	30.6604	45.2381	0	89.011	80.2817	65.6	0	94.8571	69.2857	33.6735	0	40	50	61.3636
120	87.7551	76.3636	72.2973	0	90.0585	63.2353	43.8596	23.5294	0	71.2934	60.1093	75.5319	0	53.0973	70.3911
180	47.3684	47.619	60.4396	71.0938	69.3878	38.0531	0	76.1905	74.5455	78.0769	86.6667	73.6364	73.0612	61.3757	62.8415
240	58.4	79.8817	79.1111	75.4601	0	63.2911	78.2609	80.791	71.7949	66.2162	80	62.2951	53.5714	73.494	75.3623

## Sheet: Fig 3D Survival of embryo
	% of Survival
Control	0	0	0	0	0	0	0	0	0	0	0	0	0	0	0
10	25.3165	31.3725	0	0	0	40.404	32.7869	0	44.7761	0	0	0	14.2857	18.5714	0
30	0	0	26.3158	17.3709	46.4286	43.75	22.9167	0	0	42.4242	54.2169	23.4043	10.9756	32.2581	11.6279
60	53.5211	26.8868	32.1429	0	67.033	56.338	53.6	0	84.5714	60	28.5714	0	35.2941	43.0233	60
120	83.2653	70.9091	62.1622	0	76.0234	54.902	35.0877	9.80392	0	63.0915	49.1803	57.4468	0	42.9204	56.4246
180	42.1053	42.8571	47.8022	63.2812	55.102	30.0885	0	67.4603	56.3636	66.1538	62.2222	68.6364	69.3878	53.9683	55.7377
240	52	75.1479	71.1111	70.5521	0	58.2278	72.6087	75.7062	65.812	58.1081	76	53.2787	49.6429	69.0763	69.0821

## Sheet: Fig 4A Total hooking number
	Total Hooking Number
Control	0	0	0
0	0	0	0
30	11	12	6
60	12	8	13
120	18	10	25
180	20	25	21
240	27	18	25

## Sheet: Fig 4B Total eggs per Hooking
	Nimber of eggs / hooking
Control	0	0	0
0	0	0	0
30	12.81	11.83	7.5
60	10.08	14	13.23
120	11.88	7.4	6.8
180	9.1	6.76	7.61
240	9.07	9.88	7.86

[truncated: 1 more sheets: Sheet1]
