# Supplementary material for: In vivo induction of male sexual behavior in zebrafish by adding agents to water
Source: PLoS One. 2024 Aug 1;19(8):e0300759. doi: 10.1371/journal.pone.0300759 (PMC11293745; doi:10.1371/journal.pone.0300759)
Supplement: S2 Table — (XLSX) [file pone.0300759.s006.xlsx]

## Sheet: Fig 2A(Sexual behavior)
Number of families	1
Number of comparisons per family	351
Alpha	0.05
Tukey's multiple comparisons test	Mean Diff.	95.00% CI of diff.	Below threshold?	Summary	Adjusted P Value
EtOH vs. Tes 0.1	-0.04545	-0.2268 to 0.1359	No	ns	>0.9999	A-B
EtOH vs. Tes 1	-0.1	-0.3139 to 0.1139	No	ns	0.9942	A-C
EtOH vs. DHP 1	-0.25	-0.4863 to -0.01365	Yes	*	0.0239	A-D
EtOH vs. P4 1	-0.1111	-0.3808 to 0.1585	No	ns	0.9992	A-E
EtOH vs. E2 1	-0.05556	-0.3252 to 0.2141	No	ns	>0.9999	A-F
EtOH vs. Org 0.1	-0.1111	-0.3086 to 0.08641	No	ns	0.9425	A-G
EtOH vs. DHP 0.1+Tes 0.1	-0.05556	-0.3252 to 0.2141	No	ns	>0.9999	A-H
EtOH vs. DHP 1+Tes 1	-0.1111	-0.3808 to 0.1585	No	ns	0.9992	A-I
EtOH vs. DHP 1+ E2 1	-0.05556	-0.3252 to 0.2141	No	ns	>0.9999	A-J
EtOH vs. Org 0.1+ Tes 1	-0.1364	-0.2903 to 0.01758	No	ns	0.1745	A-K
EtOH vs. EtOH	-0.06481	-0.1935 to 0.06384	No	ns	0.9842	A-L
EtOH vs. Tes 0.1	-0.1667	-0.4363 to 0.1030	No	ns	0.8587	A-M
EtOH vs. Tes 1	-0.3889	-0.6585 to -0.1192	Yes	****	<0.0001	A-N
EtOH vs. P4 1	-0.1111	-0.3808 to 0.1585	No	ns	0.9992	A-O
EtOH vs. E2 1	-0.1667	-0.4363 to 0.1030	No	ns	0.8587	A-P
EtOH vs. Org 0.1	-0.4444	-0.7141 to -0.1748	Yes	****	<0.0001	A-Q
EtOH vs. DHP 0.1+Tes 0.1	-0.2222	-0.4919 to 0.04742	No	ns	0.3007	A-R
EtOH vs. Org 0.1+Tes 0.1	-0.5333	-0.7472 to -0.3194	Yes	****	<0.0001	A-S
EtOH vs. EtOH	-0.08333	-0.2431 to 0.07647	No	ns	0.9757	A-T
EtOH vs. DHP 1	-0.3333	-0.5697 to -0.09699	Yes	****	<0.0001	A-U
EtOH vs. DHP 1+ E2 1	-0.2778	-0.5474 to -0.008138	Yes	*	0.0343	A-V
EtOH vs. DHP 1+ Tes 1	-0.3333	-0.6030 to -0.06369	Yes	**	0.0017	A-W
EtOH vs. EtOH	-0.08333	-0.2322 to 0.06555	No	ns	0.9455	A-X
EtOH vs. Org 0.1+Tes 0.1	-0.3889	-0.6585 to -0.1192	Yes	****	<0.0001	A-Y
EtOH vs. Tes 1	-0.5	-0.7696 to -0.2304	Yes	****	<0.0001	A-Z
EtOH vs. Org 0.1+ es 1	-0.8214	-1.042 to -0.6009	Yes	****	<0.0001	A-AA
Tes 0.1 vs. Tes 1	-0.05455	-0.3153 to 0.2062	No	ns	>0.9999	B-C
Tes 0.1 vs. DHP 1	-0.2045	-0.4840 to 0.07493	No	ns	0.5586	B-D
Tes 0.1 vs. P4 1	-0.06566	-0.3738 to 0.2425	No	ns	>0.9999	B-E
Tes 0.1 vs. E2 1	-0.0101	-0.3182 to 0.2980	No	ns	>0.9999	B-F
Tes 0.1 vs. Org 0.1	-0.06566	-0.3132 to 0.1819	No	ns	>0.9999	B-G
Tes 0.1 vs. DHP 0.1+Tes 0.1	-0.0101	-0.3182 to 0.2980	No	ns	>0.9999	B-H
Tes 0.1 vs. DHP 1+Tes 1	-0.06566	-0.3738 to 0.2425	No	ns	>0.9999	B-I
Tes 0.1 vs. DHP 1+ E2 1	-0.0101	-0.3182 to 0.2980	No	ns	>0.9999	B-J
Tes 0.1 vs. Org 0.1+ Tes 1	-0.09091	-0.3053 to 0.1234	No	ns	0.9987	B-K
Tes 0.1 vs. EtOH	-0.01936	-0.2163 to 0.1776	No	ns	>0.9999	B-L
Tes 0.1 vs. Tes 0.1	-0.1212	-0.4294 to 0.1869	No	ns	0.9996	B-M
Tes 0.1 vs. Tes 1	-0.3434	-0.6516 to -0.03529	Yes	*	0.0109	B-N
Tes 0.1 vs. P4 1	-0.06566	-0.3738 to 0.2425	No	ns	>0.9999	B-O
Tes 0.1 vs. E2 1	-0.1212	-0.4294 to 0.1869	No	ns	0.9996	B-P
Tes 0.1 vs. Org 0.1	-0.399	-0.7071 to -0.09085	Yes	***	0.0006	B-Q
Tes 0.1 vs. DHP 0.1+Tes 0.1	-0.1768	-0.4849 to 0.1314	No	ns	0.9297	B-R
Tes 0.1 vs. Org 0.1+Tes 0.1	-0.4879	-0.7486 to -0.2271	Yes	****	<0.0001	B-S
Tes 0.1 vs. EtOH	-0.03788	-0.2565 to 0.1807	No	ns	>0.9999	B-T
Tes 0.1 vs. DHP 1	-0.2879	-0.5674 to -0.008404	Yes	*	0.0343	B-U
Tes 0.1 vs. DHP 1+ E2 1	-0.2323	-0.5405 to 0.07582	No	ns	0.4925	B-V
Tes 0.1 vs. DHP 1+ Tes 1	-0.2879	-0.5960 to 0.02027	No	ns	0.1065	B-W
Tes 0.1 vs. EtOH	-0.03788	-0.2486 to 0.1729	No	ns	>0.9999	B-X
Tes 0.1 vs. Org 0.1+Tes 0.1	-0.3434	-0.6516 to -0.03529	Yes	*	0.0109	B-Y
Tes 0.1 vs. Tes 1	-0.4545	-0.7627 to -0.1464	Yes	****	<0.0001	B-Z
Tes 0.1 vs. Org 0.1+ es 1	-0.776	-1.042 to -0.5097	Yes	****	<0.0001	B-AA
Tes 1 vs. DHP 1	-0.15	-0.4516 to 0.1516	No	ns	0.9866	C-D
Tes 1 vs. P4 1	-0.01111	-0.3395 to 0.3172	No	ns	>0.9999	C-E
Tes 1 vs. E2 1	0.04444	-0.2839 to 0.3728	No	ns	>0.9999	C-F
Tes 1 vs. Org 0.1	-0.01111	-0.2834 to 0.2611	No	ns	>0.9999	C-G
Tes 1 vs. DHP 0.1+Tes 0.1	0.04444	-0.2839 to 0.3728	No	ns	>0.9999	C-H
Tes 1 vs. DHP 1+Tes 1	-0.01111	-0.3395 to 0.3172	No	ns	>0.9999	C-I
Tes 1 vs. DHP 1+ E2 1	0.04444	-0.2839 to 0.3728	No	ns	>0.9999	C-J
Tes 1 vs. Org 0.1+ Tes 1	-0.03636	-0.2789 to 0.2061	No	ns	>0.9999	C-K
Tes 1 vs. EtOH	0.03519	-0.1921 to 0.2625	No	ns	>0.9999	C-L
Tes 1 vs. Tes 0.1	-0.06667	-0.3950 to 0.2617	No	ns	>0.9999	C-M
Tes 1 vs. Tes 1	-0.2889	-0.6172 to 0.03947	No	ns	0.1848	C-N
Tes 1 vs. P4 1	-0.01111	-0.3395 to 0.3172	No	ns	>0.9999	C-O
Tes 1 vs. E2 1	-0.06667	-0.3950 to 0.2617	No	ns	>0.9999	C-P
Tes 1 vs. Org 0.1	-0.3444	-0.6728 to -0.01609	Yes	*	0.0268	C-Q
Tes 1 vs. DHP 0.1+Tes 0.1	-0.1222	-0.4506 to 0.2061	No	ns	0.9999	C-R
Tes 1 vs. Org 0.1+Tes 0.1	-0.4333	-0.7177 to -0.1490	Yes	****	<0.0001	C-S
Tes 1 vs. EtOH	0.01667	-0.2296 to 0.2629	No	ns	>0.9999	C-T
Tes 1 vs. DHP 1	-0.2333	-0.5349 to 0.06828	No	ns	0.435	C-U
Tes 1 vs. DHP 1+ E2 1	-0.1778	-0.5061 to 0.1506	No	ns	0.9622	C-V
Tes 1 vs. DHP 1+ Tes 1	-0.2333	-0.5617 to 0.09502	No	ns	0.6223	C-W
Tes 1 vs. EtOH	0.01667	-0.2227 to 0.2560	No	ns	>0.9999	C-X
Tes 1 vs. Org 0.1+Tes 0.1	-0.2889	-0.6172 to 0.03947	No	ns	0.1848	C-Y
Tes 1 vs. Tes 1	-0.4	-0.7284 to -0.07164	Yes	**	0.0022	C-Z
Tes 1 vs. Org 0.1+ es 1	-0.7214	-1.011 to -0.4320	Yes	****	<0.0001	C-AA
DHP 1 vs. P4 1	0.1389	-0.2045 to 0.4823	No	ns	0.9994	D-E
DHP 1 vs. E2 1	0.1944	-0.1490 to 0.5378	No	ns	0.9385	D-F
DHP 1 vs. Org 0.1	0.1389	-0.1513 to 0.4291	No	ns	0.992	D-G
DHP 1 vs. DHP 0.1+Tes 0.1	0.1944	-0.1490 to 0.5378	No	ns	0.9385	D-H
DHP 1 vs. DHP 1+Tes 1	0.1389	-0.2045 to 0.4823	No	ns	0.9994	D-I
DHP 1 vs. DHP 1+ E2 1	0.1944	-0.1490 to 0.5378	No	ns	0.9385	D-J
DHP 1 vs. Org 0.1+ Tes 1	0.1136	-0.1489 to 0.3762	No	ns	0.9982	D-K
DHP 1 vs. EtOH	0.1852	-0.06335 to 0.4337	No	ns	0.5189	D-L
DHP 1 vs. Tes 0.1	0.08333	-0.2601 to 0.4267	No	ns	>0.9999	D-M
DHP 1 vs. Tes 1	-0.1389	-0.4823 to 0.2045	No	ns	0.9994	D-N
DHP 1 vs. P4 1	0.1389	-0.2045 to 0.4823	No	ns	0.9994	D-O
DHP 1 vs. E2 1	0.08333	-0.2601 to 0.4267	No	ns	>0.9999	D-P
DHP 1 vs. Org 0.1	-0.1944	-0.5378 to 0.1490	No	ns	0.9385	D-Q
DHP 1 vs. DHP 0.1+Tes 0.1	0.02778	-0.3156 to 0.3712	No	ns	>0.9999	D-R
DHP 1 vs. Org 0.1+Tes 0.1	-0.2833	-0.5849 to 0.01828	No	ns	0.1007	D-S
DHP 1 vs. EtOH	0.1667	-0.09933 to 0.4327	No	ns	0.8416	D-T
DHP 1 vs. DHP 1	-0.08333	-0.4013 to 0.2346	No	ns	>0.9999	D-U
DHP 1 vs. DHP 1+ E2 1	-0.02778	-0.3712 to 0.3156	No	ns	>0.9999	D-V
DHP 1 vs. DHP 1+ Tes 1	-0.08333	-0.4267 to 0.2601	No	ns	>0.9999	D-W
DHP 1 vs. EtOH	0.1667	-0.09292 to 0.4263	No	ns	0.8076	D-X
DHP 1 vs. Org 0.1+Tes 0.1	-0.1389	-0.4823 to 0.2045	No	ns	0.9994	D-Y
DHP 1 vs. Tes 1	-0.25	-0.5934 to 0.09340	No	ns	0.5702	D-Z
DHP 1 vs. Org 0.1+ es 1	-0.5714	-0.8778 to -0.2651	Yes	****	<0.0001	D-AA
P4 1 vs. E2 1	0.05556	-0.3116 to 0.4227	No	ns	>0.9999	E-F
P4 1 vs. Org 0.1	0	-0.3179 to 0.3179	No	ns	>0.9999	E-G
P4 1 vs. DHP 0.1+Tes 0.1	0.05556	-0.3116 to 0.4227	No	ns	>0.9999	E-H
P4 1 vs. DHP 1+Tes 1	0	-0.3671 to 0.3671	No	ns	>0.9999	E-I
P4 1 vs. DHP 1+ E2 1	0.05556	-0.3116 to 0.4227	No	ns	>0.9999	E-J
P4 1 vs. Org 0.1+ Tes 1	-0.02525	-0.3181 to 0.2676	No	ns	>0.9999	E-K
P4 1 vs. EtOH	0.0463	-0.2341 to 0.3267	No	ns	>0.9999	E-L
P4 1 vs. Tes 0.1	-0.05556	-0.4227 to 0.3116	No	ns	>0.9999	E-M
P4 1 vs. Tes 1	-0.2778	-0.6449 to 0.08933	No	ns	0.4845	E-N
P4 1 vs. P4 1	0	-0.3671 to 0.3671	No	ns	>0.9999	E-O
P4 1 vs. E2 1	-0.05556	-0.4227 to 0.3116	No	ns	>0.9999	E-P
P4 1 vs. Org 0.1	-0.3333	-0.7004 to 0.03378	No	ns	0.1402	E-Q
P4 1 vs. DHP 0.1+Tes 0.1	-0.1111	-0.4782 to 0.2560	No	ns	>0.9999	E-R
P4 1 vs. Org 0.1+Tes 0.1	-0.4222	-0.7506 to -0.09387	Yes	***	0.0007	E-S
P4 1 vs. EtOH	0.02778	-0.2682 to 0.3238	No	ns	>0.9999	E-T
P4 1 vs. DHP 1	-0.2222	-0.5656 to 0.1212	No	ns	0.7956	E-U
P4 1 vs. DHP 1+ E2 1	-0.1667	-0.5338 to 0.2004	No	ns	0.9962	E-V
P4 1 vs. DHP 1+ Tes 1	-0.2222	-0.5893 to 0.1449	No	ns	0.8824	E-W
P4 1 vs. EtOH	0.02778	-0.2625 to 0.3180	No	ns	>0.9999	E-X
P4 1 vs. Org 0.1+Tes 0.1	-0.2778	-0.6449 to 0.08933	No	ns	0.4845	E-Y
P4 1 vs. Tes 1	-0.3889	-0.7560 to -0.02178	Yes	*	0.0234	E-Z
P4 1 vs. Org 0.1+ es 1	-0.7103	-1.043 to -0.3776	Yes	****	<0.0001	E-AA
E2 1 vs. Org 0.1	-0.05556	-0.3735 to 0.2624	No	ns	>0.9999	F-G
E2 1 vs. DHP 0.1+Tes 0.1	0	-0.3671 to 0.3671	No	ns	>0.9999	F-H
E2 1 vs. DHP 1+Tes 1	-0.05556	-0.4227 to 0.3116	No	ns	>0.9999	F-I
E2 1 vs. DHP 1+ E2 1	0	-0.3671 to 0.3671	No	ns	>0.9999	F-J
E2 1 vs. Org 0.1+ Tes 1	-0.08081	-0.3737 to 0.2120	No	ns	>0.9999	F-K
E2 1 vs. EtOH	-0.009259	-0.2896 to 0.2711	No	ns	>0.9999	F-L
E2 1 vs. Tes 0.1	-0.1111	-0.4782 to 0.2560	No	ns	>0.9999	F-M
E2 1 vs. Tes 1	-0.3333	-0.7004 to 0.03378	No	ns	0.1402	F-N
E2 1 vs. P4 1	-0.05556	-0.4227 to 0.3116	No	ns	>0.9999	F-O
E2 1 vs. E2 1	-0.1111	-0.4782 to 0.2560	No	ns	>0.9999	F-P
E2 1 vs. Org 0.1	-0.3889	-0.7560 to -0.02178	Yes	*	0.0234	F-Q
E2 1 vs. DHP 0.1+Tes 0.1	-0.1667	-0.5338 to 0.2004	No	ns	0.9962	F-R
E2 1 vs. Org 0.1+Tes 0.1	-0.4778	-0.8061 to -0.1494	Yes	****	<0.0001	F-S
E2 1 vs. EtOH	-0.02778	-0.3238 to 0.2682	No	ns	>0.9999	F-T
E2 1 vs. DHP 1	-0.2778	-0.6212 to 0.06562	No	ns	0.3387	F-U
E2 1 vs. DHP 1+ E2 1	-0.2222	-0.5893 to 0.1449	No	ns	0.8824	F-V
E2 1 vs. DHP 1+ Tes 1	-0.2778	-0.6449 to 0.08933	No	ns	0.4845	F-W
E2 1 vs. EtOH	-0.02778	-0.3180 to 0.2625	No	ns	>0.9999	F-X
E2 1 vs. Org 0.1+Tes 0.1	-0.3333	-0.7004 to 0.03378	No	ns	0.1402	F-Y
E2 1 vs. Tes 1	-0.4444	-0.8116 to -0.07733	Yes	**	0.0025	F-Z
E2 1 vs. Org 0.1+ es 1	-0.7659	-1.099 to -0.4331	Yes	****	<0.0001	F-AA
Org 0.1 vs. DHP 0.1+Tes 0.1	0.05556	-0.2624 to 0.3735	No	ns	>0.9999	G-H
Org 0.1 vs. DHP 1+Tes 1	0	-0.3179 to 0.3179	No	ns	>0.9999	G-I
Org 0.1 vs. DHP 1+ E2 1	0.05556	-0.2624 to 0.3735	No	ns	>0.9999	G-J
Org 0.1 vs. Org 0.1+ Tes 1	-0.02525	-0.2534 to 0.2029	No	ns	>0.9999	G-K
Org 0.1 vs. EtOH	0.0463	-0.1657 to 0.2582	No	ns	>0.9999	G-L
Org 0.1 vs. Tes 0.1	-0.05556	-0.3735 to 0.2624	No	ns	>0.9999	G-M
Org 0.1 vs. Tes 1	-0.2778	-0.5957 to 0.04015	No	ns	0.1957	G-N
Org 0.1 vs. P4 1	0	-0.3179 to 0.3179	No	ns	>0.9999	G-O
Org 0.1 vs. E2 1	-0.05556	-0.3735 to 0.2624	No	ns	>0.9999	G-P
Org 0.1 vs. Org 0.1	-0.3333	-0.6513 to -0.01540	Yes	*	0.027	G-Q
Org 0.1 vs. DHP 0.1+Tes 0.1	-0.1111	-0.4290 to 0.2068	No	ns	>0.9999	G-R
Org 0.1 vs. Org 0.1+Tes 0.1	-0.4222	-0.6945 to -0.1500	Yes	****	<0.0001	G-S
Org 0.1 vs. EtOH	0.02778	-0.2044 to 0.2600	No	ns	>0.9999	G-T
Org 0.1 vs. DHP 1	-0.2222	-0.5125 to 0.06801	No	ns	0.458	G-U
Org 0.1 vs. DHP 1+ E2 1	-0.1667	-0.4846 to 0.1513	No	ns	0.9741	G-V
Org 0.1 vs. DHP 1+ Tes 1	-0.2222	-0.5402 to 0.09571	No	ns	0.6566	G-W
Org 0.1 vs. EtOH	0.02778	-0.1970 to 0.2526	No	ns	>0.9999	G-X
Org 0.1 vs. Org 0.1+Tes 0.1	-0.2778	-0.5957 to 0.04015	No	ns	0.1957	G-Y
Org 0.1 vs. Tes 1	-0.3889	-0.7068 to -0.07096	Yes	**	0.0021	G-Z
Org 0.1 vs. Org 0.1+ es 1	-0.7103	-0.9878 to -0.4328	Yes	****	<0.0001	G-AA
DHP 0.1+Tes 0.1 vs. DHP 1+Tes 1	-0.05556	-0.4227 to 0.3116	No	ns	>0.9999	H-I
DHP 0.1+Tes 0.1 vs. DHP 1+ E2 1	0	-0.3671 to 0.3671	No	ns	>0.9999	H-J
DHP 0.1+Tes 0.1 vs. Org 0.1+ Tes 1	-0.08081	-0.3737 to 0.2120	No	ns	>0.9999	H-K
DHP 0.1+Tes 0.1 vs. EtOH	-0.009259	-0.2896 to 0.2711	No	ns	>0.9999	H-L
DHP 0.1+Tes 0.1 vs. Tes 0.1	-0.1111	-0.4782 to 0.2560	No	ns	>0.9999	H-M
DHP 0.1+Tes 0.1 vs. Tes 1	-0.3333	-0.7004 to 0.03378	No	ns	0.1402	H-N
DHP 0.1+Tes 0.1 vs. P4 1	-0.05556	-0.4227 to 0.3116	No	ns	>0.9999	H-O
DHP 0.1+Tes 0.1 vs. E2 1	-0.1111	-0.4782 to 0.2560	No	ns	>0.9999	H-P
DHP 0.1+Tes 0.1 vs. Org 0.1	-0.3889	-0.7560 to -0.02178	Yes	*	0.0234	H-Q
DHP 0.1+Tes 0.1 vs. DHP 0.1+Tes 0.1	-0.1667	-0.5338 to 0.2004	No	ns	0.9962	H-R
DHP 0.1+Tes 0.1 vs. Org 0.1+Tes 0.1	-0.4778	-0.8061 to -0.1494	Yes	****	<0.0001	H-S
DHP 0.1+Tes 0.1 vs. EtOH	-0.02778	-0.3238 to 0.2682	No	ns	>0.9999	H-T
DHP 0.1+Tes 0.1 vs. DHP 1	-0.2778	-0.6212 to 0.06562	No	ns	0.3387	H-U
DHP 0.1+Tes 0.1 vs. DHP 1+ E2 1	-0.2222	-0.5893 to 0.1449	No	ns	0.8824	H-V
DHP 0.1+Tes 0.1 vs. DHP 1+ Tes 1	-0.2778	-0.6449 to 0.08933	No	ns	0.4845	H-W
DHP 0.1+Tes 0.1 vs. EtOH	-0.02778	-0.3180 to 0.2625	No	ns	>0.9999	H-X
DHP 0.1+Tes 0.1 vs. Org 0.1+Tes 0.1	-0.3333	-0.7004 to 0.03378	No	ns	0.1402	H-Y
DHP 0.1+Tes 0.1 vs. Tes 1	-0.4444	-0.8116 to -0.07733	Yes	**	0.0025	H-Z
DHP 0.1+Tes 0.1 vs. Org 0.1+ es 1	-0.7659	-1.099 to -0.4331	Yes	****	<0.0001	H-AA
DHP 1+Tes 1 vs. DHP 1+ E2 1	0.05556	-0.3116 to 0.4227	No	ns	>0.9999	I-J
DHP 1+Tes 1 vs. Org 0.1+ Tes 1	-0.02525	-0.3181 to 0.2676	No	ns	>0.9999	I-K
DHP 1+Tes 1 vs. EtOH	0.0463	-0.2341 to 0.3267	No	ns	>0.9999	I-L
DHP 1+Tes 1 vs. Tes 0.1	-0.05556	-0.4227 to 0.3116	No	ns	>0.9999	I-M
DHP 1+Tes 1 vs. Tes 1	-0.2778	-0.6449 to 0.08933	No	ns	0.4845	I-N
DHP 1+Tes 1 vs. P4 1	0	-0.3671 to 0.3671	No	ns	>0.9999	I-O
DHP 1+Tes 1 vs. E2 1	-0.05556	-0.4227 to 0.3116	No	ns	>0.9999	I-P
DHP 1+Tes 1 vs. Org 0.1	-0.3333	-0.7004 to 0.03378	No	ns	0.1402	I-Q
DHP 1+Tes 1 vs. DHP 0.1+Tes 0.1	-0.1111	-0.4782 to 0.2560	No	ns	>0.9999	I-R
DHP 1+Tes 1 vs. Org 0.1+Tes 0.1	-0.4222	-0.7506 to -0.09387	Yes	***	0.0007	I-S
DHP 1+Tes 1 vs. EtOH	0.02778	-0.2682 to 0.3238	No	ns	>0.9999	I-T
DHP 1+Tes 1 vs. DHP 1	-0.2222	-0.5656 to 0.1212	No	ns	0.7956	I-U
DHP 1+Tes 1 vs. DHP 1+ E2 1	-0.1667	-0.5338 to 0.2004	No	ns	0.9962	I-V
DHP 1+Tes 1 vs. DHP 1+ Tes 1	-0.2222	-0.5893 to 0.1449	No	ns	0.8824	I-W
DHP 1+Tes 1 vs. EtOH	0.02778	-0.2625 to 0.3180	No	ns	>0.9999	I-X
DHP 1+Tes 1 vs. Org 0.1+Tes 0.1	-0.2778	-0.6449 to 0.08933	No	ns	0.4845	I-Y
DHP 1+Tes 1 vs. Tes 1	-0.3889	-0.7560 to -0.02178	Yes	*	0.0234	I-Z
DHP 1+Tes 1 vs. Org 0.1+ es 1	-0.7103	-1.043 to -0.3776	Yes	****	<0.0001	I-AA
DHP 1+ E2 1 vs. Org 0.1+ Tes 1	-0.08081	-0.3737 to 0.2120	No	ns	>0.9999	J-K
DHP 1+ E2 1 vs. EtOH	-0.009259	-0.2896 to 0.2711	No	ns	>0.9999	J-L
DHP 1+ E2 1 vs. Tes 0.1	-0.1111	-0.4782 to 0.2560	No	ns	>0.9999	J-M
DHP 1+ E2 1 vs. Tes 1	-0.3333	-0.7004 to 0.03378	No	ns	0.1402	J-N
DHP 1+ E2 1 vs. P4 1	-0.05556	-0.4227 to 0.3116	No	ns	>0.9999	J-O
DHP 1+ E2 1 vs. E2 1	-0.1111	-0.4782 to 0.2560	No	ns	>0.9999	J-P
DHP 1+ E2 1 vs. Org 0.1	-0.3889	-0.7560 to -0.02178	Yes	*	0.0234	J-Q
DHP 1+ E2 1 vs. DHP 0.1+Tes 0.1	-0.1667	-0.5338 to 0.2004	No	ns	0.9962	J-R
DHP 1+ E2 1 vs. Org 0.1+Tes 0.1	-0.4778	-0.8061 to -0.1494	Yes	****	<0.0001	J-S
DHP 1+ E2 1 vs. EtOH	-0.02778	-0.3238 to 0.2682	No	ns	>0.9999	J-T
DHP 1+ E2 1 vs. DHP 1	-0.2778	-0.6212 to 0.06562	No	ns	0.3387	J-U
DHP 1+ E2 1 vs. DHP 1+ E2 1	-0.2222	-0.5893 to 0.1449	No	ns	0.8824	J-V
DHP 1+ E2 1 vs. DHP 1+ Tes 1	-0.2778	-0.6449 to 0.08933	No	ns	0.4845	J-W
DHP 1+ E2 1 vs. EtOH	-0.02778	-0.3180 to 0.2625	No	ns	>0.9999	J-X
DHP 1+ E2 1 vs. Org 0.1+Tes 0.1	-0.3333	-0.7004 to 0.03378	No	ns	0.1402	J-Y
DHP 1+ E2 1 vs. Tes 1	-0.4444	-0.8116 to -0.07733	Yes	**	0.0025	J-Z
DHP 1+ E2 1 vs. Org 0.1+ es 1	-0.7659	-1.099 to -0.4331	Yes	****	<0.0001	J-AA
Org 0.1+ Tes 1 vs. EtOH	0.07155	-0.1005 to 0.2436	No	ns	0.999	K-L
Org 0.1+ Tes 1 vs. Tes 0.1	-0.0303	-0.3232 to 0.2626	No	ns	>0.9999	K-M
Org 0.1+ Tes 1 vs. Tes 1	-0.2525	-0.5454 to 0.04033	No	ns	0.2173	K-N
Org 0.1+ Tes 1 vs. P4 1	0.02525	-0.2676 to 0.3181	No	ns	>0.9999	K-O
Org 0.1+ Tes 1 vs. E2 1	-0.0303	-0.3232 to 0.2626	No	ns	>0.9999	K-P
Org 0.1+ Tes 1 vs. Org 0.1	-0.3081	-0.6009 to -0.01523	Yes	*	0.0258	K-Q
Org 0.1+ Tes 1 vs. DHP 0.1+Tes 0.1	-0.08586	-0.3787 to 0.2070	No	ns	>0.9999	K-R
Org 0.1+ Tes 1 vs. Org 0.1+Tes 0.1	-0.397	-0.6395 to -0.1545	Yes	****	<0.0001	K-S
Org 0.1+ Tes 1 vs. EtOH	0.05303	-0.1434 to 0.2495	No	ns	>0.9999	K-T
Org 0.1+ Tes 1 vs. DHP 1	-0.197	-0.4595 to 0.06555	No	ns	0.5033	K-U
Org 0.1+ Tes 1 vs. DHP 1+ E2 1	-0.1414	-0.4343 to 0.1514	No	ns	0.991	K-V
Org 0.1+ Tes 1 vs. DHP 1+ Tes 1	-0.197	-0.4898 to 0.09588	No	ns	0.7308	K-W
Org 0.1+ Tes 1 vs. EtOH	0.05303	-0.1347 to 0.2407	No	ns	>0.9999	K-X
Org 0.1+ Tes 1 vs. Org 0.1+Tes 0.1	-0.2525	-0.5454 to 0.04033	No	ns	0.2173	K-Y
Org 0.1+ Tes 1 vs. Tes 1	-0.3636	-0.6565 to -0.07078	Yes	**	0.0015	K-Z
Org 0.1+ Tes 1 vs. Org 0.1+ es 1	-0.6851	-0.9335 to -0.4367	Yes	****	<0.0001	K-AA
EtOH vs. Tes 0.1	-0.1019	-0.3822 to 0.1785	No	ns	>0.9999	L-M
EtOH vs. Tes 1	-0.3241	-0.6045 to -0.04369	Yes	**	0.0059	L-N
EtOH vs. P4 1	-0.0463	-0.3267 to 0.2341	No	ns	>0.9999	L-O
EtOH vs. E2 1	-0.1019	-0.3822 to 0.1785	No	ns	>0.9999	L-P
EtOH vs. Org 0.1	-0.3796	-0.6600 to -0.09924	Yes	***	0.0002	L-Q
EtOH vs. DHP 0.1+Tes 0.1	-0.1574	-0.4378 to 0.1230	No	ns	0.9438	L-R
EtOH vs. Org 0.1+Tes 0.1	-0.4685	-0.6958 to -0.2412	Yes	****	<0.0001	L-S
EtOH vs. EtOH	-0.01852	-0.1959 to 0.1588	No	ns	>0.9999	L-T
EtOH vs. DHP 1	-0.2685	-0.5171 to -0.01998	Yes	*	0.0176	L-U
EtOH vs. DHP 1+ E2 1	-0.213	-0.4933 to 0.06742	No	ns	0.476	L-V
EtOH vs. DHP 1+ Tes 1	-0.2685	-0.5489 to 0.01187	No	ns	0.0822	L-W
EtOH vs. EtOH	-0.01852	-0.1861 to 0.1490	No	ns	>0.9999	L-X
EtOH vs. Org 0.1+Tes 0.1	-0.3241	-0.6045 to -0.04369	Yes	**	0.0059	L-Y
EtOH vs. Tes 1	-0.4352	-0.7156 to -0.1548	Yes	****	<0.0001	L-Z
EtOH vs. Org 0.1+ es 1	-0.7566	-0.9902 to -0.5231	Yes	****	<0.0001	L-AA
Tes 0.1 vs. Tes 1	-0.2222	-0.5893 to 0.1449	No	ns	0.8824	M-N
Tes 0.1 vs. P4 1	0.05556	-0.3116 to 0.4227	No	ns	>0.9999	M-O
Tes 0.1 vs. E2 1	0	-0.3671 to 0.3671	No	ns	>0.9999	M-P
Tes 0.1 vs. Org 0.1	-0.2778	-0.6449 to 0.08933	No	ns	0.4845	M-Q
Tes 0.1 vs. DHP 0.1+Tes 0.1	-0.05556	-0.4227 to 0.3116	No	ns	>0.9999	M-R
Tes 0.1 vs. Org 0.1+Tes 0.1	-0.3667	-0.6950 to -0.03831	Yes	*	0.0105	M-S
Tes 0.1 vs. EtOH	0.08333	-0.2126 to 0.3793	No	ns	>0.9999	M-T
Tes 0.1 vs. DHP 1	-0.1667	-0.5101 to 0.1767	No	ns	0.9903	M-U
Tes 0.1 vs. DHP 1+ E2 1	-0.1111	-0.4782 to 0.2560	No	ns	>0.9999	M-V
Tes 0.1 vs. DHP 1+ Tes 1	-0.1667	-0.5338 to 0.2004	No	ns	0.9962	M-W
Tes 0.1 vs. EtOH	0.08333	-0.2069 to 0.3736	No	ns	>0.9999	M-X
Tes 0.1 vs. Org 0.1+Tes 0.1	-0.2222	-0.5893 to 0.1449	No	ns	0.8824	M-Y
Tes 0.1 vs. Tes 1	-0.3333	-0.7004 to 0.03378	No	ns	0.1402	M-Z
Tes 0.1 vs. Org 0.1+ es 1	-0.6548	-0.9875 to -0.3220	Yes	****	<0.0001	M-AA
Tes 1 vs. P4 1	0.2778	-0.08933 to 0.6449	No	ns	0.4845	N-O
Tes 1 vs. E2 1	0.2222	-0.1449 to 0.5893	No	ns	0.8824	N-P
Tes 1 vs. Org 0.1	-0.05556	-0.4227 to 0.3116	No	ns	>0.9999	N-Q
Tes 1 vs. DHP 0.1+Tes 0.1	0.1667	-0.2004 to 0.5338	No	ns	0.9962	N-R
Tes 1 vs. Org 0.1+Tes 0.1	-0.1444	-0.4728 to 0.1839	No	ns	0.9977	N-S
Tes 1 vs. EtOH	0.3056	0.009580 to 0.6015	Yes	*	0.0333	N-T
Tes 1 vs. DHP 1	0.05556	-0.2878 to 0.3990	No	ns	>0.9999	N-U
Tes 1 vs. DHP 1+ E2 1	0.1111	-0.2560 to 0.4782	No	ns	>0.9999	N-V
Tes 1 vs. DHP 1+ Tes 1	0.05556	-0.3116 to 0.4227	No	ns	>0.9999	N-W
Tes 1 vs. EtOH	0.3056	0.01533 to 0.5958	Yes	*	0.0255	N-X
Tes 1 vs. Org 0.1+Tes 0.1	0	-0.3671 to 0.3671	No	ns	>0.9999	N-Y
Tes 1 vs. Tes 1	-0.1111	-0.4782 to 0.2560	No	ns	>0.9999	N-Z
Tes 1 vs. Org 0.1+ es 1	-0.4325	-0.7653 to -0.09982	Yes	***	0.0006	N-AA
P4 1 vs. E2 1	-0.05556	-0.4227 to 0.3116	No	ns	>0.9999	O-P
P4 1 vs. Org 0.1	-0.3333	-0.7004 to 0.03378	No	ns	0.1402	O-Q
P4 1 vs. DHP 0.1+Tes 0.1	-0.1111	-0.4782 to 0.2560	No	ns	>0.9999	O-R
P4 1 vs. Org 0.1+Tes 0.1	-0.4222	-0.7506 to -0.09387	Yes	***	0.0007	O-S
P4 1 vs. EtOH	0.02778	-0.2682 to 0.3238	No	ns	>0.9999	O-T
P4 1 vs. DHP 1	-0.2222	-0.5656 to 0.1212	No	ns	0.7956	O-U
P4 1 vs. DHP 1+ E2 1	-0.1667	-0.5338 to 0.2004	No	ns	0.9962	O-V
P4 1 vs. DHP 1+ Tes 1	-0.2222	-0.5893 to 0.1449	No	ns	0.8824	O-W
P4 1 vs. EtOH	0.02778	-0.2625 to 0.3180	No	ns	>0.9999	O-X
P4 1 vs. Org 0.1+Tes 0.1	-0.2778	-0.6449 to 0.08933	No	ns	0.4845	O-Y
P4 1 vs. Tes 1	-0.3889	-0.7560 to -0.02178	Yes	*	0.0234	O-Z
P4 1 vs. Org 0.1+ es 1	-0.7103	-1.043 to -0.3776	Yes	****	<0.0001	O-AA
E2 1 vs. Org 0.1	-0.2778	-0.6449 to 0.08933	No	ns	0.4845	P-Q
E2 1 vs. DHP 0.1+Tes 0.1	-0.05556	-0.4227 to 0.3116	No	ns	>0.9999	P-R
E2 1 vs. Org 0.1+Tes 0.1	-0.3667	-0.6950 to -0.03831	Yes	*	0.0105	P-S
E2 1 vs. EtOH	0.08333	-0.2126 to 0.3793	No	ns	>0.9999	P-T
E2 1 vs. DHP 1	-0.1667	-0.5101 to 0.1767	No	ns	0.9903	P-U
E2 1 vs. DHP 1+ E2 1	-0.1111	-0.4782 to 0.2560	No	ns	>0.9999	P-V
E2 1 vs. DHP 1+ Tes 1	-0.1667	-0.5338 to 0.2004	No	ns	0.9962	P-W
E2 1 vs. EtOH	0.08333	-0.2069 to 0.3736	No	ns	>0.9999	P-X
E2 1 vs. Org 0.1+Tes 0.1	-0.2222	-0.5893 to 0.1449	No	ns	0.8824	P-Y
E2 1 vs. Tes 1	-0.3333	-0.7004 to 0.03378	No	ns	0.1402	P-Z
E2 1 vs. Org 0.1+ es 1	-0.6548	-0.9875 to -0.3220	Yes	****	<0.0001	P-AA
Org 0.1 vs. DHP 0.1+Tes 0.1	0.2222	-0.1449 to 0.5893	No	ns	0.8824	Q-R
Org 0.1 vs. Org 0.1+Tes 0.1	-0.08889	-0.4172 to 0.2395	No	ns	>0.9999	Q-S
Org 0.1 vs. EtOH	0.3611	0.06514 to 0.6571	Yes	**	0.0022	Q-T
Org 0.1 vs. DHP 1	0.1111	-0.2323 to 0.4545	No	ns	>0.9999	Q-U
Org 0.1 vs. DHP 1+ E2 1	0.1667	-0.2004 to 0.5338	No	ns	0.9962	Q-V
Org 0.1 vs. DHP 1+ Tes 1	0.1111	-0.2560 to 0.4782	No	ns	>0.9999	Q-W
Org 0.1 vs. EtOH	0.3611	0.07088 to 0.6513	Yes	**	0.0015	Q-X
Org 0.1 vs. Org 0.1+Tes 0.1	0.05556	-0.3116 to 0.4227	No	ns	>0.9999	Q-Y
Org 0.1 vs. Tes 1	-0.05556	-0.4227 to 0.3116	No	ns	>0.9999	Q-Z
Org 0.1 vs. Org 0.1+ es 1	-0.377	-0.7097 to -0.04426	Yes	**	0.0083	Q-AA
DHP 0.1+Tes 0.1 vs. Org 0.1+Tes 0.1	-0.3111	-0.6395 to 0.01724	No	ns	0.0922	R-S
DHP 0.1+Tes 0.1 vs. EtOH	0.1389	-0.1571 to 0.4349	No	ns	0.9939	R-T
DHP 0.1+Tes 0.1 vs. DHP 1	-0.1111	-0.4545 to 0.2323	No	ns	>0.9999	R-U
DHP 0.1+Tes 0.1 vs. DHP 1+ E2 1	-0.05556	-0.4227 to 0.3116	No	ns	>0.9999	R-V
DHP 0.1+Tes 0.1 vs. DHP 1+ Tes 1	-0.1111	-0.4782 to 0.2560	No	ns	>0.9999	R-W
DHP 0.1+Tes 0.1 vs. EtOH	0.1389	-0.1513 to 0.4291	No	ns	0.992	R-X
DHP 0.1+Tes 0.1 vs. Org 0.1+Tes 0.1	-0.1667	-0.5338 to 0.2004	No	ns	0.9962	R-Y
DHP 0.1+Tes 0.1 vs. Tes 1	-0.2778	-0.6449 to 0.08933	No	ns	0.4845	R-Z
DHP 0.1+Tes 0.1 vs. Org 0.1+ es 1	-0.5992	-0.9319 to -0.2665	Yes	****	<0.0001	R-AA
Org 0.1+Tes 0.1 vs. EtOH	0.45	0.2037 to 0.6963	Yes	****	<0.0001	S-T
Org 0.1+Tes 0.1 vs. DHP 1	0.2	-0.1016 to 0.5016	No	ns	0.7558	S-U
Org 0.1+Tes 0.1 vs. DHP 1+ E2 1	0.2556	-0.07280 to 0.5839	No	ns	0.4217	S-V
Org 0.1+Tes 0.1 vs. DHP 1+ Tes 1	0.2	-0.1284 to 0.5284	No	ns	0.8757	S-W
Org 0.1+Tes 0.1 vs. EtOH	0.45	0.2107 to 0.6893	Yes	****	<0.0001	S-X
Org 0.1+Tes 0.1 vs. Org 0.1+Tes 0.1	0.1444	-0.1839 to 0.4728	No	ns	0.9977	S-Y
Org 0.1+Tes 0.1 vs. Tes 1	0.03333	-0.2950 to 0.3617	No	ns	>0.9999	S-Z
Org 0.1+Tes 0.1 vs. Org 0.1+ es 1	-0.2881	-0.5775 to 0.001302	No	ns	0.0528	S-AA
EtOH vs. DHP 1	-0.25	-0.5160 to 0.01600	No	ns	0.1002	T-U
EtOH vs. DHP 1+ E2 1	-0.1944	-0.4904 to 0.1015	No	ns	0.7715	T-V
EtOH vs. DHP 1+ Tes 1	-0.25	-0.5460 to 0.04598	No	ns	0.2537	T-W
EtOH vs. EtOH	0	-0.1925 to 0.1925	No	ns	>0.9999	T-X
EtOH vs. Org 0.1+Tes 0.1	-0.3056	-0.6015 to -0.009580	Yes	*	0.0333	T-Y
EtOH vs. Tes 1	-0.4167	-0.7126 to -0.1207	Yes	****	<0.0001	T-Z
EtOH vs. Org 0.1+ es 1	-0.7381	-0.9902 to -0.4860	Yes	****	<0.0001	T-AA
DHP 1 vs. DHP 1+ E2 1	0.05556	-0.2878 to 0.3990	No	ns	>0.9999	U-V
DHP 1 vs. DHP 1+ Tes 1	0	-0.3434 to 0.3434	No	ns	>0.9999	U-W
DHP 1 vs. EtOH	0.25	-0.009588 to 0.5096	No	ns	0.0774	U-X
DHP 1 vs. Org 0.1+Tes 0.1	-0.05556	-0.3990 to 0.2878	No	ns	>0.9999	U-Y
DHP 1 vs. Tes 1	-0.1667	-0.5101 to 0.1767	No	ns	0.9903	U-Z
DHP 1 vs. Org 0.1+ es 1	-0.4881	-0.7945 to -0.1817	Yes	****	<0.0001	U-AA
DHP 1+ E2 1 vs. DHP 1+ Tes 1	-0.05556	-0.4227 to 0.3116	No	ns	>0.9999	V-W
DHP 1+ E2 1 vs. EtOH	0.1944	-0.09578 to 0.4847	No	ns	0.7378	V-X
DHP 1+ E2 1 vs. Org 0.1+Tes 0.1	-0.1111	-0.4782 to 0.2560	No	ns	>0.9999	V-Y
DHP 1+ E2 1 vs. Tes 1	-0.2222	-0.5893 to 0.1449	No	ns	0.8824	V-Z
DHP 1+ E2 1 vs. Org 0.1+ es 1	-0.5437	-0.8764 to -0.2109	Yes	****	<0.0001	V-AA
DHP 1+ Tes 1 vs. EtOH	0.25	-0.04023 to 0.5402	No	ns	0.2191	W-X
DHP 1+ Tes 1 vs. Org 0.1+Tes 0.1	-0.05556	-0.4227 to 0.3116	No	ns	>0.9999	W-Y
DHP 1+ Tes 1 vs. Tes 1	-0.1667	-0.5338 to 0.2004	No	ns	0.9962	W-Z
DHP 1+ Tes 1 vs. Org 0.1+ es 1	-0.4881	-0.8208 to -0.1554	Yes	****	<0.0001	W-AA
EtOH vs. Org 0.1+Tes 0.1	-0.3056	-0.5958 to -0.01533	Yes	*	0.0255	X-Y
EtOH vs. Tes 1	-0.4167	-0.7069 to -0.1264	Yes	****	<0.0001	X-Z
EtOH vs. Org 0.1+ es 1	-0.7381	-0.9834 to -0.4928	Yes	****	<0.0001	X-AA
Org 0.1+Tes 0.1 vs. Tes 1	-0.1111	-0.4782 to 0.2560	No	ns	>0.9999	Y-Z
Org 0.1+Tes 0.1 vs. Org 0.1+ es 1	-0.4325	-0.7653 to -0.09982	Yes	***	0.0006	Y-AA
Tes 1 vs. Org 0.1+ es 1	-0.3214	-0.6542 to 0.01130	No	ns	0.0748	Z-AA
Test details	Mean 1	Mean 2	Mean Diff.	SE of diff.	n1	n2	q	DF
EtOH vs. Tes 0.1	0	0.04545	-0.04545	0.04877	114	22	1.318	483
EtOH vs. Tes 1	0	0.1	-0.1	0.05752	114	15	2.459	483
EtOH vs. DHP 1	0	0.25	-0.25	0.06355	114	12	5.563	483
EtOH vs. P4 1	0	0.1111	-0.1111	0.07251	114	9	2.167	483
EtOH vs. E2 1	0	0.05556	-0.05556	0.07251	114	9	1.084	483
EtOH vs. Org 0.1	0	0.1111	-0.1111	0.05311	114	18	2.958	483
EtOH vs. DHP 0.1+Tes 0.1	0	0.05556	-0.05556	0.07251	114	9	1.084	483
EtOH vs. DHP 1+Tes 1	0	0.1111	-0.1111	0.07251	114	9	2.167	483
EtOH vs. DHP 1+ E2 1	0	0.05556	-0.05556	0.07251	114	9	1.084	483
EtOH vs. Org 0.1+ Tes 1	0	0.1364	-0.1364	0.0414	114	33	4.659	483
EtOH vs. EtOH	0	0.06481	-0.06481	0.03459	114	54	2.65	483
EtOH vs. Tes 0.1	0	0.1667	-0.1667	0.07251	114	9	3.251	483
EtOH vs. Tes 1	0	0.3889	-0.3889	0.07251	114	9	7.585	483
EtOH vs. P4 1	0	0.1111	-0.1111	0.07251	114	9	2.167	483
EtOH vs. E2 1	0	0.1667	-0.1667	0.07251	114	9	3.251	483
EtOH vs. Org 0.1	0	0.4444	-0.4444	0.07251	114	9	8.669	483
EtOH vs. DHP 0.1+Tes 0.1	0	0.2222	-0.2222	0.07251	114	9	4.334	483
EtOH vs. Org 0.1+Tes 0.1	0	0.5333	-0.5333	0.05752	114	15	13.11	483
EtOH vs. EtOH	0	0.08333	-0.08333	0.04297	114	30	2.743	483
EtOH vs. DHP 1	0	0.3333	-0.3333	0.06355	114	12	7.417	483
EtOH vs. DHP 1+ E2 1	0	0.2778	-0.2778	0.07251	114	9	5.418	483
EtOH vs. DHP 1+ Tes 1	0	0.3333	-0.3333	0.07251	114	9	6.501	483
EtOH vs. EtOH	0	0.08333	-0.08333	0.04004	114	36	2.944	483
EtOH vs. Org 0.1+Tes 0.1	0	0.3889	-0.3889	0.07251	114	9	7.585	483
EtOH vs. Tes 1	0	0.5	-0.5	0.07251	114	9	9.752	483
EtOH vs. Org 0.1+ es 1	0	0.8214	-0.8214	0.05931	114	14	19.59	483
Tes 0.1 vs. Tes 1	0.04545	0.1	-0.05455	0.07012	22	15	1.1	483
Tes 0.1 vs. DHP 1	0.04545	0.25	-0.2045	0.07515	22	12	3.849	483
Tes 0.1 vs. P4 1	0.04545	0.1111	-0.06566	0.08286	22	9	1.121	483
Tes 0.1 vs. E2 1	0.04545	0.05556	-0.0101	0.08286	22	9	0.1724	483
Tes 0.1 vs. Org 0.1	0.04545	0.1111	-0.06566	0.06656	22	18	1.395	483
Tes 0.1 vs. DHP 0.1+Tes 0.1	0.04545	0.05556	-0.0101	0.08286	22	9	0.1724	483
Tes 0.1 vs. DHP 1+Tes 1	0.04545	0.1111	-0.06566	0.08286	22	9	1.121	483
Tes 0.1 vs. DHP 1+ E2 1	0.04545	0.05556	-0.0101	0.08286	22	9	0.1724	483
Tes 0.1 vs. Org 0.1+ Tes 1	0.04545	0.1364	-0.09091	0.05764	22	33	2.231	483
Tes 0.1 vs. EtOH	0.04545	0.06481	-0.01936	0.05297	22	54	0.5169	483
Tes 0.1 vs. Tes 0.1	0.04545	0.1667	-0.1212	0.08286	22	9	2.069	483
Tes 0.1 vs. Tes 1	0.04545	0.3889	-0.3434	0.08286	22	9	5.861	483
Tes 0.1 vs. P4 1	0.04545	0.1111	-0.06566	0.08286	22	9	1.121	483
Tes 0.1 vs. E2 1	0.04545	0.1667	-0.1212	0.08286	22	9	2.069	483
Tes 0.1 vs. Org 0.1	0.04545	0.4444	-0.399	0.08286	22	9	6.81	483
Tes 0.1 vs. DHP 0.1+Tes 0.1	0.04545	0.2222	-0.1768	0.08286	22	9	3.017	483
Tes 0.1 vs. Org 0.1+Tes 0.1	0.04545	0.5333	-0.4879	0.07012	22	15	9.84	483
Tes 0.1 vs. EtOH	0.04545	0.08333	-0.03788	0.05878	22	30	0.9113	483
Tes 0.1 vs. DHP 1	0.04545	0.3333	-0.2879	0.07515	22	12	5.417	483
Tes 0.1 vs. DHP 1+ E2 1	0.04545	0.2778	-0.2323	0.08286	22	9	3.965	483
Tes 0.1 vs. DHP 1+ Tes 1	0.04545	0.3333	-0.2879	0.08286	22	9	4.913	483
Tes 0.1 vs. EtOH	0.04545	0.08333	-0.03788	0.05667	22	36	0.9453	483
Tes 0.1 vs. Org 0.1+Tes 0.1	0.04545	0.3889	-0.3434	0.08286	22	9	5.861	483
Tes 0.1 vs. Tes 1	0.04545	0.5	-0.4545	0.08286	22	9	7.758	483
Tes 0.1 vs. Org 0.1+ es 1	0.04545	0.8214	-0.776	0.07159	22	14	15.33	483
Tes 1 vs. DHP 1	0.1	0.25	-0.15	0.08111	15	12	2.616	483
Tes 1 vs. P4 1	0.1	0.1111	-0.01111	0.0883	15	9	0.178	483
Tes 1 vs. E2 1	0.1	0.05556	0.04444	0.0883	15	9	0.7119	483
Tes 1 vs. Org 0.1	0.1	0.1111	-0.01111	0.07321	15	18	0.2146	483
Tes 1 vs. DHP 0.1+Tes 0.1	0.1	0.05556	0.04444	0.0883	15	9	0.7119	483
Tes 1 vs. DHP 1+Tes 1	0.1	0.1111	-0.01111	0.0883	15	9	0.178	483
Tes 1 vs. DHP 1+ E2 1	0.1	0.05556	0.04444	0.0883	15	9	0.7119	483
Tes 1 vs. Org 0.1+ Tes 1	0.1	0.1364	-0.03636	0.06521	15	33	0.7886	483
Tes 1 vs. EtOH	0.1	0.06481	0.03519	0.06112	15	54	0.8141	483
Tes 1 vs. Tes 0.1	0.1	0.1667	-0.06667	0.0883	15	9	1.068	483
Tes 1 vs. Tes 1	0.1	0.3889	-0.2889	0.0883	15	9	4.627	483
Tes 1 vs. P4 1	0.1	0.1111	-0.01111	0.0883	15	9	0.178	483
Tes 1 vs. E2 1	0.1	0.1667	-0.06667	0.0883	15	9	1.068	483
Tes 1 vs. Org 0.1	0.1	0.4444	-0.3444	0.0883	15	9	5.517	483
Tes 1 vs. DHP 0.1+Tes 0.1	0.1	0.2222	-0.1222	0.0883	15	9	1.958	483
Tes 1 vs. Org 0.1+Tes 0.1	0.1	0.5333	-0.4333	0.07647	15	15	8.014	483
Tes 1 vs. EtOH	0.1	0.08333	0.01667	0.06622	15	30	0.3559	483
Tes 1 vs. DHP 1	0.1	0.3333	-0.2333	0.08111	15	12	4.069	483
Tes 1 vs. DHP 1+ E2 1	0.1	0.2778	-0.1778	0.0883	15	9	2.847	483
Tes 1 vs. DHP 1+ Tes 1	0.1	0.3333	-0.2333	0.0883	15	9	3.737	483
Tes 1 vs. EtOH	0.1	0.08333	0.01667	0.06436	15	36	0.3662	483
Tes 1 vs. Org 0.1+Tes 0.1	0.1	0.3889	-0.2889	0.0883	15	9	4.627	483
Tes 1 vs. Tes 1	0.1	0.5	-0.4	0.0883	15	9	6.407	483
Tes 1 vs. Org 0.1+ es 1	0.1	0.8214	-0.7214	0.07782	15	14	13.11	483
DHP 1 vs. P4 1	0.25	0.1111	0.1389	0.09234	12	9	2.127	483
DHP 1 vs. E2 1	0.25	0.05556	0.1944	0.09234	12	9	2.978	483
DHP 1 vs. Org 0.1	0.25	0.1111	0.1389	0.07804	12	18	2.517	483
DHP 1 vs. DHP 0.1+Tes 0.1	0.25	0.05556	0.1944	0.09234	12	9	2.978	483
DHP 1 vs. DHP 1+Tes 1	0.25	0.1111	0.1389	0.09234	12	9	2.127	483
DHP 1 vs. DHP 1+ E2 1	0.25	0.05556	0.1944	0.09234	12	9	2.978	483
DHP 1 vs. Org 0.1+ Tes 1	0.25	0.1364	0.1136	0.07059	12	33	2.277	483
DHP 1 vs. EtOH	0.25	0.06481	0.1852	0.06683	12	54	3.919	483
DHP 1 vs. Tes 0.1	0.25	0.1667	0.08333	0.09234	12	9	1.276	483
DHP 1 vs. Tes 1	0.25	0.3889	-0.1389	0.09234	12	9	2.127	483
DHP 1 vs. P4 1	0.25	0.1111	0.1389	0.09234	12	9	2.127	483
DHP 1 vs. E2 1	0.25	0.1667	0.08333	0.09234	12	9	1.276	483
DHP 1 vs. Org 0.1	0.25	0.4444	-0.1944	0.09234	12	9	2.978	483
DHP 1 vs. DHP 0.1+Tes 0.1	0.25	0.2222	0.02778	0.09234	12	9	0.4254	483
DHP 1 vs. Org 0.1+Tes 0.1	0.25	0.5333	-0.2833	0.08111	12	15	4.94	483
DHP 1 vs. EtOH	0.25	0.08333	0.1667	0.07153	12	30	3.295	483
DHP 1 vs. DHP 1	0.25	0.3333	-0.08333	0.08549	12	12	1.378	483
DHP 1 vs. DHP 1+ E2 1	0.25	0.2778	-0.02778	0.09234	12	9	0.4254	483
DHP 1 vs. DHP 1+ Tes 1	0.25	0.3333	-0.08333	0.09234	12	9	1.276	483
DHP 1 vs. EtOH	0.25	0.08333	0.1667	0.0698	12	36	3.377	483
DHP 1 vs. Org 0.1+Tes 0.1	0.25	0.3889	-0.1389	0.09234	12	9	2.127	483
DHP 1 vs. Tes 1	0.25	0.5	-0.25	0.09234	12	9	3.829	483
DHP 1 vs. Org 0.1+ es 1	0.25	0.8214	-0.5714	0.08238	12	14	9.809	483
P4 1 vs. E2 1	0.1111	0.05556	0.05556	0.09872	9	9	0.7959	483
P4 1 vs. Org 0.1	0.1111	0.1111	0	0.08549	9	18	0	483
P4 1 vs. DHP 0.1+Tes 0.1	0.1111	0.05556	0.05556	0.09872	9	9	0.7959	483
P4 1 vs. DHP 1+Tes 1	0.1111	0.1111	0	0.09872	9	9	0	483
P4 1 vs. DHP 1+ E2 1	0.1111	0.05556	0.05556	0.09872	9	9	0.7959	483
P4 1 vs. Org 0.1+ Tes 1	0.1111	0.1364	-0.02525	0.07875	9	33	0.4535	483
P4 1 vs. EtOH	0.1111	0.06481	0.0463	0.0754	9	54	0.8684	483
P4 1 vs. Tes 0.1	0.1111	0.1667	-0.05556	0.09872	9	9	0.7959	483
P4 1 vs. Tes 1	0.1111	0.3889	-0.2778	0.09872	9	9	3.979	483
P4 1 vs. P4 1	0.1111	0.1111	0	0.09872	9	9	0	483
P4 1 vs. E2 1	0.1111	0.1667	-0.05556	0.09872	9	9	0.7959	483
P4 1 vs. Org 0.1	0.1111	0.4444	-0.3333	0.09872	9	9	4.775	483
P4 1 vs. DHP 0.1+Tes 0.1	0.1111	0.2222	-0.1111	0.09872	9	9	1.592	483
P4 1 vs. Org 0.1+Tes 0.1	0.1111	0.5333	-0.4222	0.0883	9	15	6.763	483
P4 1 vs. EtOH	0.1111	0.08333	0.02778	0.07959	9	30	0.4936	483
P4 1 vs. DHP 1	0.1111	0.3333	-0.2222	0.09234	9	12	3.403	483
P4 1 vs. DHP 1+ E2 1	0.1111	0.2778	-0.1667	0.09872	9	9	2.388	483
P4 1 vs. DHP 1+ Tes 1	0.1111	0.3333	-0.2222	0.09872	9	9	3.183	483
P4 1 vs. EtOH	0.1111	0.08333	0.02778	0.07804	9	36	0.5034	483
P4 1 vs. Org 0.1+Tes 0.1	0.1111	0.3889	-0.2778	0.09872	9	9	3.979	483
P4 1 vs. Tes 1	0.1111	0.5	-0.3889	0.09872	9	9	5.571	483
P4 1 vs. Org 0.1+ es 1	0.1111	0.8214	-0.7103	0.08947	9	14	11.23	483
E2 1 vs. Org 0.1	0.05556	0.1111	-0.05556	0.08549	9	18	0.919	483
E2 1 vs. DHP 0.1+Tes 0.1	0.05556	0.05556	0	0.09872	9	9	0	483
E2 1 vs. DHP 1+Tes 1	0.05556	0.1111	-0.05556	0.09872	9	9	0.7959	483
E2 1 vs. DHP 1+ E2 1	0.05556	0.05556	0	0.09872	9	9	0	483
E2 1 vs. Org 0.1+ Tes 1	0.05556	0.1364	-0.08081	0.07875	9	33	1.451	483
E2 1 vs. EtOH	0.05556	0.06481	-0.009259	0.0754	9	54	0.1737	483
E2 1 vs. Tes 0.1	0.05556	0.1667	-0.1111	0.09872	9	9	1.592	483
E2 1 vs. Tes 1	0.05556	0.3889	-0.3333	0.09872	9	9	4.775	483
E2 1 vs. P4 1	0.05556	0.1111	-0.05556	0.09872	9	9	0.7959	483
E2 1 vs. E2 1	0.05556	0.1667	-0.1111	0.09872	9	9	1.592	483
E2 1 vs. Org 0.1	0.05556	0.4444	-0.3889	0.09872	9	9	5.571	483
E2 1 vs. DHP 0.1+Tes 0.1	0.05556	0.2222	-0.1667	0.09872	9	9	2.388	483
E2 1 vs. Org 0.1+Tes 0.1	0.05556	0.5333	-0.4778	0.0883	9	15	7.652	483
E2 1 vs. EtOH	0.05556	0.08333	-0.02778	0.07959	9	30	0.4936	483
E2 1 vs. DHP 1	0.05556	0.3333	-0.2778	0.09234	9	12	4.254	483
E2 1 vs. DHP 1+ E2 1	0.05556	0.2778	-0.2222	0.09872	9	9	3.183	483
E2 1 vs. DHP 1+ Tes 1	0.05556	0.3333	-0.2778	0.09872	9	9	3.979	483
E2 1 vs. EtOH	0.05556	0.08333	-0.02778	0.07804	9	36	0.5034	483
E2 1 vs. Org 0.1+Tes 0.1	0.05556	0.3889	-0.3333	0.09872	9	9	4.775	483
E2 1 vs. Tes 1	0.05556	0.5	-0.4444	0.09872	9	9	6.367	483
E2 1 vs. Org 0.1+ es 1	0.05556	0.8214	-0.7659	0.08947	9	14	12.11	483
Org 0.1 vs. DHP 0.1+Tes 0.1	0.1111	0.05556	0.05556	0.08549	18	9	0.919	483
Org 0.1 vs. DHP 1+Tes 1	0.1111	0.1111	0	0.08549	18	9	0	483
Org 0.1 vs. DHP 1+ E2 1	0.1111	0.05556	0.05556	0.08549	18	9	0.919	483
Org 0.1 vs. Org 0.1+ Tes 1	0.1111	0.1364	-0.02525	0.06136	18	33	0.582	483
Org 0.1 vs. EtOH	0.1111	0.06481	0.0463	0.057	18	54	1.149	483
Org 0.1 vs. Tes 0.1	0.1111	0.1667	-0.05556	0.08549	18	9	0.919	483
Org 0.1 vs. Tes 1	0.1111	0.3889	-0.2778	0.08549	18	9	4.595	483
Org 0.1 vs. P4 1	0.1111	0.1111	0	0.08549	18	9	0	483
Org 0.1 vs. E2 1	0.1111	0.1667	-0.05556	0.08549	18	9	0.919	483
Org 0.1 vs. Org 0.1	0.1111	0.4444	-0.3333	0.08549	18	9	5.514	483
Org 0.1 vs. DHP 0.1+Tes 0.1	0.1111	0.2222	-0.1111	0.08549	18	9	1.838	483
Org 0.1 vs. Org 0.1+Tes 0.1	0.1111	0.5333	-0.4222	0.07321	18	15	8.156	483
Org 0.1 vs. EtOH	0.1111	0.08333	0.02778	0.06244	18	30	0.6292	483
Org 0.1 vs. DHP 1	0.1111	0.3333	-0.2222	0.07804	18	12	4.027	483
Org 0.1 vs. DHP 1+ E2 1	0.1111	0.2778	-0.1667	0.08549	18	9	2.757	483
Org 0.1 vs. DHP 1+ Tes 1	0.1111	0.3333	-0.2222	0.08549	18	9	3.676	483
Org 0.1 vs. EtOH	0.1111	0.08333	0.02778	0.06045	18	36	0.6498	483
Org 0.1 vs. Org 0.1+Tes 0.1	0.1111	0.3889	-0.2778	0.08549	18	9	4.595	483
Org 0.1 vs. Tes 1	0.1111	0.5	-0.3889	0.08549	18	9	6.433	483
Org 0.1 vs. Org 0.1+ es 1	0.1111	0.8214	-0.7103	0.07462	18	14	13.46	483
DHP 0.1+Tes 0.1 vs. DHP 1+Tes 1	0.05556	0.1111	-0.05556	0.09872	9	9	0.7959	483
DHP 0.1+Tes 0.1 vs. DHP 1+ E2 1	0.05556	0.05556	0	0.09872	9	9	0	483
DHP 0.1+Tes 0.1 vs. Org 0.1+ Tes 1	0.05556	0.1364	-0.08081	0.07875	9	33	1.451	483
DHP 0.1+Tes 0.1 vs. EtOH	0.05556	0.06481	-0.009259	0.0754	9	54	0.1737	483
DHP 0.1+Tes 0.1 vs. Tes 0.1	0.05556	0.1667	-0.1111	0.09872	9	9	1.592	483
DHP 0.1+Tes 0.1 vs. Tes 1	0.05556	0.3889	-0.3333	0.09872	9	9	4.775	483
DHP 0.1+Tes 0.1 vs. P4 1	0.05556	0.1111	-0.05556	0.09872	9	9	0.7959	483
DHP 0.1+Tes 0.1 vs. E2 1	0.05556	0.1667	-0.1111	0.09872	9	9	1.592	483
DHP 0.1+Tes 0.1 vs. Org 0.1	0.05556	0.4444	-0.3889	0.09872	9	9	5.571	483
DHP 0.1+Tes 0.1 vs. DHP 0.1+Tes 0.1	0.05556	0.2222	-0.1667	0.09872	9	9	2.388	483
DHP 0.1+Tes 0.1 vs. Org 0.1+Tes 0.1	0.05556	0.5333	-0.4778	0.0883	9	15	7.652	483
DHP 0.1+Tes 0.1 vs. EtOH	0.05556	0.08333	-0.02778	0.07959	9	30	0.4936	483
DHP 0.1+Tes 0.1 vs. DHP 1	0.05556	0.3333	-0.2778	0.09234	9	12	4.254	483
DHP 0.1+Tes 0.1 vs. DHP 1+ E2 1	0.05556	0.2778	-0.2222	0.09872	9	9	3.183	483
DHP 0.1+Tes 0.1 vs. DHP 1+ Tes 1	0.05556	0.3333	-0.2778	0.09872	9	9	3.979	483
DHP 0.1+Tes 0.1 vs. EtOH	0.05556	0.08333	-0.02778	0.07804	9	36	0.5034	483
DHP 0.1+Tes 0.1 vs. Org 0.1+Tes 0.1	0.05556	0.3889	-0.3333	0.09872	9	9	4.775	483
DHP 0.1+Tes 0.1 vs. Tes 1	0.05556	0.5	-0.4444	0.09872	9	9	6.367	483
DHP 0.1+Tes 0.1 vs. Org 0.1+ es 1	0.05556	0.8214	-0.7659	0.08947	9	14	12.11	483
DHP 1+Tes 1 vs. DHP 1+ E2 1	0.1111	0.05556	0.05556	0.09872	9	9	0.7959	483
DHP 1+Tes 1 vs. Org 0.1+ Tes 1	0.1111	0.1364	-0.02525	0.07875	9	33	0.4535	483
DHP 1+Tes 1 vs. EtOH	0.1111	0.06481	0.0463	0.0754	9	54	0.8684	483
DHP 1+Tes 1 vs. Tes 0.1	0.1111	0.1667	-0.05556	0.09872	9	9	0.7959	483
DHP 1+Tes 1 vs. Tes 1	0.1111	0.3889	-0.2778	0.09872	9	9	3.979	483
DHP 1+Tes 1 vs. P4 1	0.1111	0.1111	0	0.09872	9	9	0	483
DHP 1+Tes 1 vs. E2 1	0.1111	0.1667	-0.05556	0.09872	9	9	0.7959	483
DHP 1+Tes 1 vs. Org 0.1	0.1111	0.4444	-0.3333	0.09872	9	9	4.775	483
DHP 1+Tes 1 vs. DHP 0.1+Tes 0.1	0.1111	0.2222	-0.1111	0.09872	9	9	1.592	483
DHP 1+Tes 1 vs. Org 0.1+Tes 0.1	0.1111	0.5333	-0.4222	0.0883	9	15	6.763	483
DHP 1+Tes 1 vs. EtOH	0.1111	0.08333	0.02778	0.07959	9	30	0.4936	483
DHP 1+Tes 1 vs. DHP 1	0.1111	0.3333	-0.2222	0.09234	9	12	3.403	483
DHP 1+Tes 1 vs. DHP 1+ E2 1	0.1111	0.2778	-0.1667	0.09872	9	9	2.388	483
DHP 1+Tes 1 vs. DHP 1+ Tes 1	0.1111	0.3333	-0.2222	0.09872	9	9	3.183	483
DHP 1+Tes 1 vs. EtOH	0.1111	0.08333	0.02778	0.07804	9	36	0.5034	483
DHP 1+Tes 1 vs. Org 0.1+Tes 0.1	0.1111	0.3889	-0.2778	0.09872	9	9	3.979	483
DHP 1+Tes 1 vs. Tes 1	0.1111	0.5	-0.3889	0.09872	9	9	5.571	483
DHP 1+Tes 1 vs. Org 0.1+ es 1	0.1111	0.8214	-0.7103	0.08947	9	14	11.23	483
DHP 1+ E2 1 vs. Org 0.1+ Tes 1	0.05556	0.1364	-0.08081	0.07875	9	33	1.451	483
DHP 1+ E2 1 vs. EtOH	0.05556	0.06481	-0.009259	0.0754	9	54	0.1737	483
DHP 1+ E2 1 vs. Tes 0.1	0.05556	0.1667	-0.1111	0.09872	9	9	1.592	483
DHP 1+ E2 1 vs. Tes 1	0.05556	0.3889	-0.3333	0.09872	9	9	4.775	483
DHP 1+ E2 1 vs. P4 1	0.05556	0.1111	-0.05556	0.09872	9	9	0.7959	483
DHP 1+ E2 1 vs. E2 1	0.05556	0.1667	-0.1111	0.09872	9	9	1.592	483
DHP 1+ E2 1 vs. Org 0.1	0.05556	0.4444	-0.3889	0.09872	9	9	5.571	483
DHP 1+ E2 1 vs. DHP 0.1+Tes 0.1	0.05556	0.2222	-0.1667	0.09872	9	9	2.388	483
DHP 1+ E2 1 vs. Org 0.1+Tes 0.1	0.05556	0.5333	-0.4778	0.0883	9	15	7.652	483
DHP 1+ E2 1 vs. EtOH	0.05556	0.08333	-0.02778	0.07959	9	30	0.4936	483
DHP 1+ E2 1 vs. DHP 1	0.05556	0.3333	-0.2778	0.09234	9	12	4.254	483
DHP 1+ E2 1 vs. DHP 1+ E2 1	0.05556	0.2778	-0.2222	0.09872	9	9	3.183	483
DHP 1+ E2 1 vs. DHP 1+ Tes 1	0.05556	0.3333	-0.2778	0.09872	9	9	3.979	483
DHP 1+ E2 1 vs. EtOH	0.05556	0.08333	-0.02778	0.07804	9	36	0.5034	483
DHP 1+ E2 1 vs. Org 0.1+Tes 0.1	0.05556	0.3889	-0.3333	0.09872	9	9	4.775	483
DHP 1+ E2 1 vs. Tes 1	0.05556	0.5	-0.4444	0.09872	9	9	6.367	483
DHP 1+ E2 1 vs. Org 0.1+ es 1	0.05556	0.8214	-0.7659	0.08947	9	14	12.11	483
Org 0.1+ Tes 1 vs. EtOH	0.1364	0.06481	0.07155	0.04627	33	54	2.187	483
Org 0.1+ Tes 1 vs. Tes 0.1	0.1364	0.1667	-0.0303	0.07875	33	9	0.5442	483
Org 0.1+ Tes 1 vs. Tes 1	0.1364	0.3889	-0.2525	0.07875	33	9	4.535	483
Org 0.1+ Tes 1 vs. P4 1	0.1364	0.1111	0.02525	0.07875	33	9	0.4535	483
Org 0.1+ Tes 1 vs. E2 1	0.1364	0.1667	-0.0303	0.07875	33	9	0.5442	483
Org 0.1+ Tes 1 vs. Org 0.1	0.1364	0.4444	-0.3081	0.07875	33	9	5.533	483
Org 0.1+ Tes 1 vs. DHP 0.1+Tes 0.1	0.1364	0.2222	-0.08586	0.07875	33	9	1.542	483
Org 0.1+ Tes 1 vs. Org 0.1+Tes 0.1	0.1364	0.5333	-0.397	0.06521	33	15	8.609	483
Org 0.1+ Tes 1 vs. EtOH	0.1364	0.08333	0.05303	0.05283	33	30	1.42	483
Org 0.1+ Tes 1 vs. DHP 1	0.1364	0.3333	-0.197	0.07059	33	12	3.946	483
Org 0.1+ Tes 1 vs. DHP 1+ E2 1	0.1364	0.2778	-0.1414	0.07875	33	9	2.54	483
Org 0.1+ Tes 1 vs. DHP 1+ Tes 1	0.1364	0.3333	-0.197	0.07875	33	9	3.537	483
Org 0.1+ Tes 1 vs. EtOH	0.1364	0.08333	0.05303	0.05047	33	36	1.486	483
Org 0.1+ Tes 1 vs. Org 0.1+Tes 0.1	0.1364	0.3889	-0.2525	0.07875	33	9	4.535	483
Org 0.1+ Tes 1 vs. Tes 1	0.1364	0.5	-0.3636	0.07875	33	9	6.53	483
Org 0.1+ Tes 1 vs. Org 0.1+ es 1	0.1364	0.8214	-0.6851	0.06679	33	14	14.5	483
EtOH vs. Tes 0.1	0.06481	0.1667	-0.1019	0.0754	54	9	1.91	483
EtOH vs. Tes 1	0.06481	0.3889	-0.3241	0.0754	54	9	6.079	483
EtOH vs. P4 1	0.06481	0.1111	-0.0463	0.0754	54	9	0.8684	483
EtOH vs. E2 1	0.06481	0.1667	-0.1019	0.0754	54	9	1.91	483
EtOH vs. Org 0.1	0.06481	0.4444	-0.3796	0.0754	54	9	7.121	483
EtOH vs. DHP 0.1+Tes 0.1	0.06481	0.2222	-0.1574	0.0754	54	9	2.952	483
EtOH vs. Org 0.1+Tes 0.1	0.06481	0.5333	-0.4685	0.06112	54	15	10.84	483
EtOH vs. EtOH	0.06481	0.08333	-0.01852	0.04769	54	30	0.5492	483
EtOH vs. DHP 1	0.06481	0.3333	-0.2685	0.06683	54	12	5.682	483
EtOH vs. DHP 1+ E2 1	0.06481	0.2778	-0.213	0.0754	54	9	3.994	483
EtOH vs. DHP 1+ Tes 1	0.06481	0.3333	-0.2685	0.0754	54	9	5.037	483
EtOH vs. EtOH	0.06481	0.08333	-0.01852	0.04506	54	36	0.5812	483
EtOH vs. Org 0.1+Tes 0.1	0.06481	0.3889	-0.3241	0.0754	54	9	6.079	483
EtOH vs. Tes 1	0.06481	0.5	-0.4352	0.0754	54	9	8.163	483
EtOH vs. Org 0.1+ es 1	0.06481	0.8214	-0.7566	0.06281	54	14	17.04	483
Tes 0.1 vs. Tes 1	0.1667	0.3889	-0.2222	0.09872	9	9	3.183	483
Tes 0.1 vs. P4 1	0.1667	0.1111	0.05556	0.09872	9	9	0.7959	483
Tes 0.1 vs. E2 1	0.1667	0.1667	0	0.09872	9	9	0	483
Tes 0.1 vs. Org 0.1	0.1667	0.4444	-0.2778	0.09872	9	9	3.979	483
Tes 0.1 vs. DHP 0.1+Tes 0.1	0.1667	0.2222	-0.05556	0.09872	9	9	0.7959	483
Tes 0.1 vs. Org 0.1+Tes 0.1	0.1667	0.5333	-0.3667	0.0883	9	15	5.873	483
Tes 0.1 vs. EtOH	0.1667	0.08333	0.08333	0.07959	9	30	1.481	483
Tes 0.1 vs. DHP 1	0.1667	0.3333	-0.1667	0.09234	9	12	2.552	483
Tes 0.1 vs. DHP 1+ E2 1	0.1667	0.2778	-0.1111	0.09872	9	9	1.592	483
Tes 0.1 vs. DHP 1+ Tes 1	0.1667	0.3333	-0.1667	0.09872	9	9	2.388	483
Tes 0.1 vs. EtOH	0.1667	0.08333	0.08333	0.07804	9	36	1.51	483
Tes 0.1 vs. Org 0.1+Tes 0.1	0.1667	0.3889	-0.2222	0.09872	9	9	3.183	483
Tes 0.1 vs. Tes 1	0.1667	0.5	-0.3333	0.09872	9	9	4.775	483
Tes 0.1 vs. Org 0.1+ es 1	0.1667	0.8214	-0.6548	0.08947	9	14	10.35	483
Tes 1 vs. P4 1	0.3889	0.1111	0.2778	0.09872	9	9	3.979	483
Tes 1 vs. E2 1	0.3889	0.1667	0.2222	0.09872	9	9	3.183	483
Tes 1 vs. Org 0.1	0.3889	0.4444	-0.05556	0.09872	9	9	0.7959	483
Tes 1 vs. DHP 0.1+Tes 0.1	0.3889	0.2222	0.1667	0.09872	9	9	2.388	483
Tes 1 vs. Org 0.1+Tes 0.1	0.3889	0.5333	-0.1444	0.0883	9	15	2.314	483
Tes 1 vs. EtOH	0.3889	0.08333	0.3056	0.07959	9	30	5.429	483
Tes 1 vs. DHP 1	0.3889	0.3333	0.05556	0.09234	9	12	0.8508	483
Tes 1 vs. DHP 1+ E2 1	0.3889	0.2778	0.1111	0.09872	9	9	1.592	483
Tes 1 vs. DHP 1+ Tes 1	0.3889	0.3333	0.05556	0.09872	9	9	0.7959	483
Tes 1 vs. EtOH	0.3889	0.08333	0.3056	0.07804	9	36	5.537	483
Tes 1 vs. Org 0.1+Tes 0.1	0.3889	0.3889	0	0.09872	9	9	0	483
Tes 1 vs. Tes 1	0.3889	0.5	-0.1111	0.09872	9	9	1.592	483
Tes 1 vs. Org 0.1+ es 1	0.3889	0.8214	-0.4325	0.08947	9	14	6.837	483
P4 1 vs. E2 1	0.1111	0.1667	-0.05556	0.09872	9	9	0.7959	483
P4 1 vs. Org 0.1	0.1111	0.4444	-0.3333	0.09872	9	9	4.775	483
P4 1 vs. DHP 0.1+Tes 0.1	0.1111	0.2222	-0.1111	0.09872	9	9	1.592	483
P4 1 vs. Org 0.1+Tes 0.1	0.1111	0.5333	-0.4222	0.0883	9	15	6.763	483
P4 1 vs. EtOH	0.1111	0.08333	0.02778	0.07959	9	30	0.4936	483
P4 1 vs. DHP 1	0.1111	0.3333	-0.2222	0.09234	9	12	3.403	483
P4 1 vs. DHP 1+ E2 1	0.1111	0.2778	-0.1667	0.09872	9	9	2.388	483
P4 1 vs. DHP 1+ Tes 1	0.1111	0.3333	-0.2222	0.09872	9	9	3.183	483
P4 1 vs. EtOH	0.1111	0.08333	0.02778	0.07804	9	36	0.5034	483
P4 1 vs. Org 0.1+Tes 0.1	0.1111	0.3889	-0.2778	0.09872	9	9	3.979	483
P4 1 vs. Tes 1	0.1111	0.5	-0.3889	0.09872	9	9	5.571	483
P4 1 vs. Org 0.1+ es 1	0.1111	0.8214	-0.7103	0.08947	9	14	11.23	483
E2 1 vs. Org 0.1	0.1667	0.4444	-0.2778	0.09872	9	9	3.979	483
E2 1 vs. DHP 0.1+Tes 0.1	0.1667	0.2222	-0.05556	0.09872	9	9	0.7959	483
E2 1 vs. Org 0.1+Tes 0.1	0.1667	0.5333	-0.3667	0.0883	9	15	5.873	483
E2 1 vs. EtOH	0.1667	0.08333	0.08333	0.07959	9	30	1.481	483
E2 1 vs. DHP 1	0.1667	0.3333	-0.1667	0.09234	9	12	2.552	483
E2 1 vs. DHP 1+ E2 1	0.1667	0.2778	-0.1111	0.09872	9	9	1.592	483
E2 1 vs. DHP 1+ Tes 1	0.1667	0.3333	-0.1667	0.09872	9	9	2.388	483
E2 1 vs. EtOH	0.1667	0.08333	0.08333	0.07804	9	36	1.51	483
E2 1 vs. Org 0.1+Tes 0.1	0.1667	0.3889	-0.2222	0.09872	9	9	3.183	483
E2 1 vs. Tes 1	0.1667	0.5	-0.3333	0.09872	9	9	4.775	483
E2 1 vs. Org 0.1+ es 1	0.1667	0.8214	-0.6548	0.08947	9	14	10.35	483
Org 0.1 vs. DHP 0.1+Tes 0.1	0.4444	0.2222	0.2222	0.09872	9	9	3.183	483
Org 0.1 vs. Org 0.1+Tes 0.1	0.4444	0.5333	-0.08889	0.0883	9	15	1.424	483
Org 0.1 vs. EtOH	0.4444	0.08333	0.3611	0.07959	9	30	6.417	483
Org 0.1 vs. DHP 1	0.4444	0.3333	0.1111	0.09234	9	12	1.702	483
Org 0.1 vs. DHP 1+ E2 1	0.4444	0.2778	0.1667	0.09872	9	9	2.388	483
Org 0.1 vs. DHP 1+ Tes 1	0.4444	0.3333	0.1111	0.09872	9	9	1.592	483
Org 0.1 vs. EtOH	0.4444	0.08333	0.3611	0.07804	9	36	6.544	483
Org 0.1 vs. Org 0.1+Tes 0.1	0.4444	0.3889	0.05556	0.09872	9	9	0.7959	483
Org 0.1 vs. Tes 1	0.4444	0.5	-0.05556	0.09872	9	9	0.7959	483
Org 0.1 vs. Org 0.1+ es 1	0.4444	0.8214	-0.377	0.08947	9	14	5.959	483
DHP 0.1+Tes 0.1 vs. Org 0.1+Tes 0.1	0.2222	0.5333	-0.3111	0.0883	9	15	4.983	483
DHP 0.1+Tes 0.1 vs. EtOH	0.2222	0.08333	0.1389	0.07959	9	30	2.468	483
DHP 0.1+Tes 0.1 vs. DHP 1	0.2222	0.3333	-0.1111	0.09234	9	12	1.702	483
DHP 0.1+Tes 0.1 vs. DHP 1+ E2 1	0.2222	0.2778	-0.05556	0.09872	9	9	0.7959	483
DHP 0.1+Tes 0.1 vs. DHP 1+ Tes 1	0.2222	0.3333	-0.1111	0.09872	9	9	1.592	483
DHP 0.1+Tes 0.1 vs. EtOH	0.2222	0.08333	0.1389	0.07804	9	36	2.517	483
DHP 0.1+Tes 0.1 vs. Org 0.1+Tes 0.1	0.2222	0.3889	-0.1667	0.09872	9	9	2.388	483
DHP 0.1+Tes 0.1 vs. Tes 1	0.2222	0.5	-0.2778	0.09872	9	9	3.979	483
DHP 0.1+Tes 0.1 vs. Org 0.1+ es 1	0.2222	0.8214	-0.5992	0.08947	9	14	9.471	483
Org 0.1+Tes 0.1 vs. EtOH	0.5333	0.08333	0.45	0.06622	15	30	9.61	483
Org 0.1+Tes 0.1 vs. DHP 1	0.5333	0.3333	0.2	0.08111	15	12	3.487	483
Org 0.1+Tes 0.1 vs. DHP 1+ E2 1	0.5333	0.2778	0.2556	0.0883	15	9	4.093	483
Org 0.1+Tes 0.1 vs. DHP 1+ Tes 1	0.5333	0.3333	0.2	0.0883	15	9	3.203	483
Org 0.1+Tes 0.1 vs. EtOH	0.5333	0.08333	0.45	0.06436	15	36	9.889	483
Org 0.1+Tes 0.1 vs. Org 0.1+Tes 0.1	0.5333	0.3889	0.1444	0.0883	15	9	2.314	483
Org 0.1+Tes 0.1 vs. Tes 1	0.5333	0.5	0.03333	0.0883	15	9	0.5339	483
Org 0.1+Tes 0.1 vs. Org 0.1+ es 1	0.5333	0.8214	-0.2881	0.07782	15	14	5.235	483
EtOH vs. DHP 1	0.08333	0.3333	-0.25	0.07153	30	12	4.943	483
EtOH vs. DHP 1+ E2 1	0.08333	0.2778	-0.1944	0.07959	30	9	3.455	483
EtOH vs. DHP 1+ Tes 1	0.08333	0.3333	-0.25	0.07959	30	9	4.442	483
EtOH vs. EtOH	0.08333	0.08333	0	0.05177	30	36	0	483
EtOH vs. Org 0.1+Tes 0.1	0.08333	0.3889	-0.3056	0.07959	30	9	5.429	483
EtOH vs. Tes 1	0.08333	0.5	-0.4167	0.07959	30	9	7.404	483
EtOH vs. Org 0.1+ es 1	0.08333	0.8214	-0.7381	0.06778	30	14	15.4	483
DHP 1 vs. DHP 1+ E2 1	0.3333	0.2778	0.05556	0.09234	12	9	0.8508	483
DHP 1 vs. DHP 1+ Tes 1	0.3333	0.3333	0	0.09234	12	9	0	483
DHP 1 vs. EtOH	0.3333	0.08333	0.25	0.0698	12	36	5.065	483
DHP 1 vs. Org 0.1+Tes 0.1	0.3333	0.3889	-0.05556	0.09234	12	9	0.8508	483
DHP 1 vs. Tes 1	0.3333	0.5	-0.1667	0.09234	12	9	2.552	483
DHP 1 vs. Org 0.1+ es 1	0.3333	0.8214	-0.4881	0.08238	12	14	8.379	483
DHP 1+ E2 1 vs. DHP 1+ Tes 1	0.2778	0.3333	-0.05556	0.09872	9	9	0.7959	483
DHP 1+ E2 1 vs. EtOH	0.2778	0.08333	0.1944	0.07804	9	36	3.523	483
DHP 1+ E2 1 vs. Org 0.1+Tes 0.1	0.2778	0.3889	-0.1111	0.09872	9	9	1.592	483
DHP 1+ E2 1 vs. Tes 1	0.2778	0.5	-0.2222	0.09872	9	9	3.183	483
DHP 1+ E2 1 vs. Org 0.1+ es 1	0.2778	0.8214	-0.5437	0.08947	9	14	8.593	483
DHP 1+ Tes 1 vs. EtOH	0.3333	0.08333	0.25	0.07804	9	36	4.53	483
DHP 1+ Tes 1 vs. Org 0.1+Tes 0.1	0.3333	0.3889	-0.05556	0.09872	9	9	0.7959	483
DHP 1+ Tes 1 vs. Tes 1	0.3333	0.5	-0.1667	0.09872	9	9	2.388	483
DHP 1+ Tes 1 vs. Org 0.1+ es 1	0.3333	0.8214	-0.4881	0.08947	9	14	7.715	483
EtOH vs. Org 0.1+Tes 0.1	0.08333	0.3889	-0.3056	0.07804	36	9	5.537	483
EtOH vs. Tes 1	0.08333	0.5	-0.4167	0.07804	36	9	7.55	483
EtOH vs. Org 0.1+ es 1	0.08333	0.8214	-0.7381	0.06596	36	14	15.83	483
Org 0.1+Tes 0.1 vs. Tes 1	0.3889	0.5	-0.1111	0.09872	9	9	1.592	483
Org 0.1+Tes 0.1 vs. Org 0.1+ es 1	0.3889	0.8214	-0.4325	0.08947	9	14	6.837	483
Tes 1 vs. Org 0.1+ es 1	0.5	0.8214	-0.3214	0.08947	9	14	5.081	483

## Sheet: Fig 2B(Total eggs)
Number of families	1
Number of comparisons per family	351
Alpha	0.05
Tukey's multiple comparisons test	Mean Diff.	95.00% CI of diff.	Below threshold?	Summary	Adjusted P Value
EtOH vs. Tes 0.1	-10.33	-84.18 to 63.52	No	ns	>0.9999	A-B
EtOH vs. Tes 1	-12	-72.42 to 48.42	No	ns	>0.9999	A-C
EtOH vs. DHP 1	-27.5	-93.28 to 38.28	No	ns	0.9989	A-D
EtOH vs. P4 1	-27	-100.9 to 46.85	No	ns	0.9999	A-E
EtOH vs. E2 1	-26.11	-99.96 to 47.74	No	ns	>0.9999	A-F
EtOH vs. Org 0.1	-15.95	-69.59 to 37.68	No	ns	>0.9999	A-G
EtOH vs. DHP 0.1+Tes 0.1	-11.67	-85.52 to 62.18	No	ns	>0.9999	A-H
EtOH vs. DHP 1+Tes 1	-17.11	-90.96 to 56.74	No	ns	>0.9999	A-I
EtOH vs. DHP 1+ E2 1	-10	-83.85 to 63.85	No	ns	>0.9999	A-J
EtOH vs. Org 0.1+ Tes 1	-29.88	-76.50 to 16.75	No	ns	0.8076	A-K
EtOH vs. EtOH	-18.09	-61.54 to 25.36	No	ns	0.999	A-L
EtOH vs. Tes 0.1	-26.67	-100.5 to 47.18	No	ns	>0.9999	A-M
EtOH vs. Tes 1	-55.67	-129.5 to 18.18	No	ns	0.4902	A-N
EtOH vs. P4 1	-29.44	-103.3 to 44.41	No	ns	0.9995	A-O
EtOH vs. E2 1	-35	-108.9 to 38.85	No	ns	0.9927	A-P
EtOH vs. Org 0.1	-111.9	-185.7 to -38.04	Yes	****	<0.0001	A-Q
EtOH vs. DHP 0.1+Tes 0.1	-31.67	-105.5 to 42.18	No	ns	0.9983	A-R
EtOH vs. Org 0.1+Tes 0.1	-114.5	-174.9 to -54.12	Yes	****	<0.0001	A-S
EtOH vs. EtOH	-6.9	-54.83 to 41.03	No	ns	>0.9999	A-T
EtOH vs. DHP 1	-33.67	-99.44 to 32.11	No	ns	0.98	A-U
EtOH vs. DHP 1+ E2 1	-41	-114.9 to 32.85	No	ns	0.9488	A-V
EtOH vs. DHP 1+ Tes 1	-56.78	-130.6 to 17.07	No	ns	0.4462	A-W
EtOH vs. EtOH	-22.67	-70.59 to 25.26	No	ns	0.9929	A-X
EtOH vs. Org 0.1+Tes 0.1	-104.9	-178.7 to -31.04	Yes	****	<0.0001	A-Y
EtOH vs. Tes 1	-84.44	-158.3 to -10.59	Yes	**	0.0072	A-Z
EtOH vs. Org 0.1+ es 1	-144.8	-205.2 to -84.38	Yes	****	<0.0001	A-AA
Tes 0.1 vs. Tes 1	-1.667	-86.61 to 83.28	No	ns	>0.9999	B-C
Tes 0.1 vs. DHP 1	-17.17	-106.0 to 71.67	No	ns	>0.9999	B-D
Tes 0.1 vs. P4 1	-16.67	-111.6 to 78.31	No	ns	>0.9999	B-E
Tes 0.1 vs. E2 1	-15.78	-110.8 to 79.20	No	ns	>0.9999	B-F
Tes 0.1 vs. Org 0.1	-5.619	-85.89 to 74.65	No	ns	>0.9999	B-G
Tes 0.1 vs. DHP 0.1+Tes 0.1	-1.333	-96.31 to 93.64	No	ns	>0.9999	B-H
Tes 0.1 vs. DHP 1+Tes 1	-6.778	-101.8 to 88.20	No	ns	>0.9999	B-I
Tes 0.1 vs. DHP 1+ E2 1	0.3333	-94.64 to 95.31	No	ns	>0.9999	B-J
Tes 0.1 vs. Org 0.1+ Tes 1	-19.55	-95.31 to 56.22	No	ns	>0.9999	B-K
Tes 0.1 vs. EtOH	-7.76	-81.61 to 66.09	No	ns	>0.9999	B-L
Tes 0.1 vs. Tes 0.1	-16.33	-111.3 to 78.64	No	ns	>0.9999	B-M
Tes 0.1 vs. Tes 1	-45.33	-140.3 to 49.64	No	ns	0.992	B-N
Tes 0.1 vs. P4 1	-19.11	-114.1 to 75.86	No	ns	>0.9999	B-O
Tes 0.1 vs. E2 1	-24.67	-119.6 to 70.31	No	ns	>0.9999	B-P
Tes 0.1 vs. Org 0.1	-101.6	-196.5 to -6.581	Yes	*	0.0206	B-Q
Tes 0.1 vs. DHP 0.1+Tes 0.1	-21.33	-116.3 to 73.64	No	ns	>0.9999	B-R
Tes 0.1 vs. Org 0.1+Tes 0.1	-104.2	-189.1 to -19.25	Yes	**	0.002	B-S
Tes 0.1 vs. EtOH	3.433	-73.14 to 80.00	No	ns	>0.9999	B-T
Tes 0.1 vs. DHP 1	-23.33	-112.2 to 65.51	No	ns	>0.9999	B-U
Tes 0.1 vs. DHP 1+ E2 1	-30.67	-125.6 to 64.31	No	ns	>0.9999	B-V
Tes 0.1 vs. DHP 1+ Tes 1	-46.44	-141.4 to 48.53	No	ns	0.9889	B-W
Tes 0.1 vs. EtOH	-12.33	-88.90 to 64.24	No	ns	>0.9999	B-X
Tes 0.1 vs. Org 0.1+Tes 0.1	-94.56	-189.5 to 0.4186	No	ns	0.0527	B-Y
Tes 0.1 vs. Tes 1	-74.11	-169.1 to 20.86	No	ns	0.4134	B-Z
Tes 0.1 vs. Org 0.1+ es 1	-134.5	-219.4 to -49.52	Yes	****	<0.0001	B-AA
Tes 1 vs. DHP 1	-15.5	-93.53 to 62.53	No	ns	>0.9999	C-D
Tes 1 vs. P4 1	-15	-99.95 to 69.95	No	ns	>0.9999	C-E
Tes 1 vs. E2 1	-14.11	-99.06 to 70.84	No	ns	>0.9999	C-F
Tes 1 vs. Org 0.1	-3.952	-72.06 to 64.16	No	ns	>0.9999	C-G
Tes 1 vs. DHP 0.1+Tes 0.1	0.3333	-84.61 to 85.28	No	ns	>0.9999	C-H
Tes 1 vs. DHP 1+Tes 1	-5.111	-90.06 to 79.84	No	ns	>0.9999	C-I
Tes 1 vs. DHP 1+ E2 1	2	-82.95 to 86.95	No	ns	>0.9999	C-J
Tes 1 vs. Org 0.1+ Tes 1	-17.88	-80.62 to 44.86	No	ns	>0.9999	C-K
Tes 1 vs. EtOH	-6.093	-66.51 to 54.32	No	ns	>0.9999	C-L
Tes 1 vs. Tes 0.1	-14.67	-99.61 to 70.28	No	ns	>0.9999	C-M
Tes 1 vs. Tes 1	-43.67	-128.6 to 41.28	No	ns	0.9789	C-N
Tes 1 vs. P4 1	-17.44	-102.4 to 67.50	No	ns	>0.9999	C-O
Tes 1 vs. E2 1	-23	-107.9 to 61.95	No	ns	>0.9999	C-P
Tes 1 vs. Org 0.1	-99.89	-184.8 to -14.94	Yes	**	0.0044	C-Q
Tes 1 vs. DHP 0.1+Tes 0.1	-19.67	-104.6 to 65.28	No	ns	>0.9999	C-R
Tes 1 vs. Org 0.1+Tes 0.1	-102.5	-176.1 to -28.97	Yes	***	0.0001	C-S
Tes 1 vs. EtOH	5.1	-58.61 to 68.81	No	ns	>0.9999	C-T
Tes 1 vs. DHP 1	-21.67	-99.70 to 56.36	No	ns	>0.9999	C-U
Tes 1 vs. DHP 1+ E2 1	-29	-113.9 to 55.95	No	ns	>0.9999	C-V
Tes 1 vs. DHP 1+ Tes 1	-44.78	-129.7 to 40.17	No	ns	0.9715	C-W
Tes 1 vs. EtOH	-10.67	-74.38 to 53.04	No	ns	>0.9999	C-X
Tes 1 vs. Org 0.1+Tes 0.1	-92.89	-177.8 to -7.941	Yes	*	0.0148	C-Y
Tes 1 vs. Tes 1	-72.44	-157.4 to 12.50	No	ns	0.2351	C-Z
Tes 1 vs. Org 0.1+ es 1	-132.8	-206.4 to -59.23	Yes	****	<0.0001	C-AA
DHP 1 vs. P4 1	0.5	-88.34 to 89.34	No	ns	>0.9999	D-E
DHP 1 vs. E2 1	1.389	-87.45 to 90.23	No	ns	>0.9999	D-F
DHP 1 vs. Org 0.1	11.55	-61.36 to 84.45	No	ns	>0.9999	D-G
DHP 1 vs. DHP 0.1+Tes 0.1	15.83	-73.01 to 104.7	No	ns	>0.9999	D-H
DHP 1 vs. DHP 1+Tes 1	10.39	-78.45 to 99.23	No	ns	>0.9999	D-I
DHP 1 vs. DHP 1+ E2 1	17.5	-71.34 to 106.3	No	ns	>0.9999	D-J
DHP 1 vs. Org 0.1+ Tes 1	-2.379	-70.29 to 65.54	No	ns	>0.9999	D-K
DHP 1 vs. EtOH	9.407	-56.37 to 75.18	No	ns	>0.9999	D-L
DHP 1 vs. Tes 0.1	0.8333	-88.01 to 89.67	No	ns	>0.9999	D-M
DHP 1 vs. Tes 1	-28.17	-117.0 to 60.67	No	ns	>0.9999	D-N
DHP 1 vs. P4 1	-1.944	-90.78 to 86.90	No	ns	>0.9999	D-O
DHP 1 vs. E2 1	-7.5	-96.34 to 81.34	No	ns	>0.9999	D-P
DHP 1 vs. Org 0.1	-84.39	-173.2 to 4.451	No	ns	0.0895	D-Q
DHP 1 vs. DHP 0.1+Tes 0.1	-4.167	-93.01 to 84.67	No	ns	>0.9999	D-R
DHP 1 vs. Org 0.1+Tes 0.1	-87.03	-165.1 to -9.004	Yes	*	0.0108	D-S
DHP 1 vs. EtOH	20.6	-48.22 to 89.42	No	ns	>0.9999	D-T
DHP 1 vs. DHP 1	-6.167	-88.42 to 76.08	No	ns	>0.9999	D-U
DHP 1 vs. DHP 1+ E2 1	-13.5	-102.3 to 75.34	No	ns	>0.9999	D-V
DHP 1 vs. DHP 1+ Tes 1	-29.28	-118.1 to 59.56	No	ns	>0.9999	D-W
DHP 1 vs. EtOH	4.833	-63.98 to 73.65	No	ns	>0.9999	D-X
DHP 1 vs. Org 0.1+Tes 0.1	-77.39	-166.2 to 11.45	No	ns	0.1995	D-Y
DHP 1 vs. Tes 1	-56.94	-145.8 to 31.90	No	ns	0.8072	D-Z
DHP 1 vs. Org 0.1+ es 1	-117.3	-195.3 to -39.27	Yes	****	<0.0001	D-AA
P4 1 vs. E2 1	0.8889	-94.09 to 95.86	No	ns	>0.9999	E-F
P4 1 vs. Org 0.1	11.05	-69.22 to 91.32	No	ns	>0.9999	E-G
P4 1 vs. DHP 0.1+Tes 0.1	15.33	-79.64 to 110.3	No	ns	>0.9999	E-H
P4 1 vs. DHP 1+Tes 1	9.889	-85.09 to 104.9	No	ns	>0.9999	E-I
P4 1 vs. DHP 1+ E2 1	17	-77.97 to 112.0	No	ns	>0.9999	E-J
P4 1 vs. Org 0.1+ Tes 1	-2.879	-78.64 to 72.88	No	ns	>0.9999	E-K
P4 1 vs. EtOH	8.907	-64.94 to 82.76	No	ns	>0.9999	E-L
P4 1 vs. Tes 0.1	0.3333	-94.64 to 95.31	No	ns	>0.9999	E-M
P4 1 vs. Tes 1	-28.67	-123.6 to 66.31	No	ns	>0.9999	E-N
P4 1 vs. P4 1	-2.444	-97.42 to 92.53	No	ns	>0.9999	E-O
P4 1 vs. E2 1	-8	-103.0 to 86.97	No	ns	>0.9999	E-P
P4 1 vs. Org 0.1	-84.89	-179.9 to 10.09	No	ns	0.1608	E-Q
P4 1 vs. DHP 0.1+Tes 0.1	-4.667	-99.64 to 90.31	No	ns	>0.9999	E-R
P4 1 vs. Org 0.1+Tes 0.1	-87.53	-172.5 to -2.586	Yes	*	0.0342	E-S
P4 1 vs. EtOH	20.1	-56.47 to 96.67	No	ns	>0.9999	E-T
P4 1 vs. DHP 1	-6.667	-95.51 to 82.17	No	ns	>0.9999	E-U
P4 1 vs. DHP 1+ E2 1	-14	-109.0 to 80.97	No	ns	>0.9999	E-V
P4 1 vs. DHP 1+ Tes 1	-29.78	-124.8 to 65.20	No	ns	>0.9999	E-W
P4 1 vs. EtOH	4.333	-72.24 to 80.90	No	ns	>0.9999	E-X
P4 1 vs. Org 0.1+Tes 0.1	-77.89	-172.9 to 17.09	No	ns	0.3087	E-Y
P4 1 vs. Tes 1	-57.44	-152.4 to 37.53	No	ns	0.881	E-Z
P4 1 vs. Org 0.1+ es 1	-117.8	-202.7 to -32.85	Yes	***	0.0001	E-AA
E2 1 vs. Org 0.1	10.16	-70.11 to 90.43	No	ns	>0.9999	F-G
E2 1 vs. DHP 0.1+Tes 0.1	14.44	-80.53 to 109.4	No	ns	>0.9999	F-H
E2 1 vs. DHP 1+Tes 1	9	-85.97 to 104.0	No	ns	>0.9999	F-I
E2 1 vs. DHP 1+ E2 1	16.11	-78.86 to 111.1	No	ns	>0.9999	F-J
E2 1 vs. Org 0.1+ Tes 1	-3.768	-79.53 to 72.00	No	ns	>0.9999	F-K
E2 1 vs. EtOH	8.018	-65.83 to 81.87	No	ns	>0.9999	F-L
E2 1 vs. Tes 0.1	-0.5556	-95.53 to 94.42	No	ns	>0.9999	F-M
E2 1 vs. Tes 1	-29.56	-124.5 to 65.42	No	ns	>0.9999	F-N
E2 1 vs. P4 1	-3.333	-98.31 to 91.64	No	ns	>0.9999	F-O
E2 1 vs. E2 1	-8.889	-103.9 to 86.09	No	ns	>0.9999	F-P
E2 1 vs. Org 0.1	-85.78	-180.8 to 9.196	No	ns	0.1465	F-Q
E2 1 vs. DHP 0.1+Tes 0.1	-5.556	-100.5 to 89.42	No	ns	>0.9999	F-R
E2 1 vs. Org 0.1+Tes 0.1	-88.42	-173.4 to -3.475	Yes	*	0.0299	F-S
E2 1 vs. EtOH	19.21	-57.36 to 95.78	No	ns	>0.9999	F-T
E2 1 vs. DHP 1	-7.556	-96.40 to 81.28	No	ns	>0.9999	F-U
E2 1 vs. DHP 1+ E2 1	-14.89	-109.9 to 80.09	No	ns	>0.9999	F-V
E2 1 vs. DHP 1+ Tes 1	-30.67	-125.6 to 64.31	No	ns	>0.9999	F-W
E2 1 vs. EtOH	3.444	-73.13 to 80.02	No	ns	>0.9999	F-X
E2 1 vs. Org 0.1+Tes 0.1	-78.78	-173.8 to 16.20	No	ns	0.2864	F-Y
E2 1 vs. Tes 1	-58.33	-153.3 to 36.64	No	ns	0.8638	F-Z
E2 1 vs. Org 0.1+ es 1	-118.7	-203.6 to -33.74	Yes	***	0.0001	F-AA
Org 0.1 vs. DHP 0.1+Tes 0.1	4.286	-75.98 to 84.55	No	ns	>0.9999	G-H
Org 0.1 vs. DHP 1+Tes 1	-1.159	-81.43 to 79.11	No	ns	>0.9999	G-I
Org 0.1 vs. DHP 1+ E2 1	5.952	-74.32 to 86.22	No	ns	>0.9999	G-J
Org 0.1 vs. Org 0.1+ Tes 1	-13.93	-70.17 to 42.31	No	ns	>0.9999	G-K
Org 0.1 vs. EtOH	-2.141	-55.78 to 51.50	No	ns	>0.9999	G-L
Org 0.1 vs. Tes 0.1	-10.71	-90.98 to 69.55	No	ns	>0.9999	G-M
Org 0.1 vs. Tes 1	-39.71	-120.0 to 40.55	No	ns	0.987	G-N
Org 0.1 vs. P4 1	-13.49	-93.76 to 66.78	No	ns	>0.9999	G-O
Org 0.1 vs. E2 1	-19.05	-99.32 to 61.22	No	ns	>0.9999	G-P
Org 0.1 vs. Org 0.1	-95.94	-176.2 to -15.67	Yes	**	0.0033	G-Q
Org 0.1 vs. DHP 0.1+Tes 0.1	-15.71	-95.98 to 64.55	No	ns	>0.9999	G-R
Org 0.1 vs. Org 0.1+Tes 0.1	-98.58	-166.7 to -30.47	Yes	****	<0.0001	G-S
Org 0.1 vs. EtOH	9.052	-48.27 to 66.38	No	ns	>0.9999	G-T
Org 0.1 vs. DHP 1	-17.71	-90.62 to 55.19	No	ns	>0.9999	G-U
Org 0.1 vs. DHP 1+ E2 1	-25.05	-105.3 to 55.22	No	ns	>0.9999	G-V
Org 0.1 vs. DHP 1+ Tes 1	-40.83	-121.1 to 39.44	No	ns	0.9815	G-W
Org 0.1 vs. EtOH	-6.714	-64.04 to 50.61	No	ns	>0.9999	G-X
Org 0.1 vs. Org 0.1+Tes 0.1	-88.94	-169.2 to -8.669	Yes	*	0.012	G-Y
Org 0.1 vs. Tes 1	-68.49	-148.8 to 11.78	No	ns	0.2341	G-Z
Org 0.1 vs. Org 0.1+ es 1	-128.8	-197.0 to -60.74	Yes	****	<0.0001	G-AA
DHP 0.1+Tes 0.1 vs. DHP 1+Tes 1	-5.444	-100.4 to 89.53	No	ns	>0.9999	H-I
DHP 0.1+Tes 0.1 vs. DHP 1+ E2 1	1.667	-93.31 to 96.64	No	ns	>0.9999	H-J
DHP 0.1+Tes 0.1 vs. Org 0.1+ Tes 1	-18.21	-93.98 to 57.55	No	ns	>0.9999	H-K
DHP 0.1+Tes 0.1 vs. EtOH	-6.426	-80.28 to 67.42	No	ns	>0.9999	H-L
DHP 0.1+Tes 0.1 vs. Tes 0.1	-15	-110.0 to 79.97	No	ns	>0.9999	H-M
DHP 0.1+Tes 0.1 vs. Tes 1	-44	-139.0 to 50.97	No	ns	0.9947	H-N
DHP 0.1+Tes 0.1 vs. P4 1	-17.78	-112.8 to 77.20	No	ns	>0.9999	H-O
DHP 0.1+Tes 0.1 vs. E2 1	-23.33	-118.3 to 71.64	No	ns	>0.9999	H-P
DHP 0.1+Tes 0.1 vs. Org 0.1	-100.2	-195.2 to -5.248	Yes	*	0.0248	H-Q
DHP 0.1+Tes 0.1 vs. DHP 0.1+Tes 0.1	-20	-115.0 to 74.97	No	ns	>0.9999	H-R
DHP 0.1+Tes 0.1 vs. Org 0.1+Tes 0.1	-102.9	-187.8 to -17.92	Yes	**	0.0026	H-S
DHP 0.1+Tes 0.1 vs. EtOH	4.767	-71.80 to 81.34	No	ns	>0.9999	H-T
DHP 0.1+Tes 0.1 vs. DHP 1	-22	-110.8 to 66.84	No	ns	>0.9999	H-U
DHP 0.1+Tes 0.1 vs. DHP 1+ E2 1	-29.33	-124.3 to 65.64	No	ns	>0.9999	H-V
DHP 0.1+Tes 0.1 vs. DHP 1+ Tes 1	-45.11	-140.1 to 49.86	No	ns	0.9925	H-W
DHP 0.1+Tes 0.1 vs. EtOH	-11	-87.57 to 65.57	No	ns	>0.9999	H-X
DHP 0.1+Tes 0.1 vs. Org 0.1+Tes 0.1	-93.22	-188.2 to 1.752	No	ns	0.0623	H-Y
DHP 0.1+Tes 0.1 vs. Tes 1	-72.78	-167.8 to 22.20	No	ns	0.4535	H-Z
DHP 0.1+Tes 0.1 vs. Org 0.1+ es 1	-133.1	-218.1 to -48.19	Yes	****	<0.0001	H-AA
DHP 1+Tes 1 vs. DHP 1+ E2 1	7.111	-87.86 to 102.1	No	ns	>0.9999	I-J
DHP 1+Tes 1 vs. Org 0.1+ Tes 1	-12.77	-88.53 to 63.00	No	ns	>0.9999	I-K
DHP 1+Tes 1 vs. EtOH	-0.9819	-74.83 to 72.87	No	ns	>0.9999	I-L
DHP 1+Tes 1 vs. Tes 0.1	-9.556	-104.5 to 85.42	No	ns	>0.9999	I-M
DHP 1+Tes 1 vs. Tes 1	-38.56	-133.5 to 56.42	No	ns	0.9993	I-N
DHP 1+Tes 1 vs. P4 1	-12.33	-107.3 to 82.64	No	ns	>0.9999	I-O
DHP 1+Tes 1 vs. E2 1	-17.89	-112.9 to 77.09	No	ns	>0.9999	I-P
DHP 1+Tes 1 vs. Org 0.1	-94.78	-189.8 to 0.1964	No	ns	0.0513	I-Q
DHP 1+Tes 1 vs. DHP 0.1+Tes 0.1	-14.56	-109.5 to 80.42	No	ns	>0.9999	I-R
DHP 1+Tes 1 vs. Org 0.1+Tes 0.1	-97.42	-182.4 to -12.47	Yes	**	0.0069	I-S
DHP 1+Tes 1 vs. EtOH	10.21	-66.36 to 86.78	No	ns	>0.9999	I-T
DHP 1+Tes 1 vs. DHP 1	-16.56	-105.4 to 72.28	No	ns	>0.9999	I-U
DHP 1+Tes 1 vs. DHP 1+ E2 1	-23.89	-118.9 to 71.09	No	ns	>0.9999	I-V
DHP 1+Tes 1 vs. DHP 1+ Tes 1	-39.67	-134.6 to 55.31	No	ns	0.9989	I-W
DHP 1+Tes 1 vs. EtOH	-5.556	-82.13 to 71.02	No	ns	>0.9999	I-X
DHP 1+Tes 1 vs. Org 0.1+Tes 0.1	-87.78	-182.8 to 7.196	No	ns	0.1181	I-Y
DHP 1+Tes 1 vs. Tes 1	-67.33	-162.3 to 27.64	No	ns	0.624	I-Z
DHP 1+Tes 1 vs. Org 0.1+ es 1	-127.7	-212.6 to -42.74	Yes	****	<0.0001	I-AA
DHP 1+ E2 1 vs. Org 0.1+ Tes 1	-19.88	-95.64 to 55.88	No	ns	>0.9999	J-K
DHP 1+ E2 1 vs. EtOH	-8.093	-81.94 to 65.76	No	ns	>0.9999	J-L
DHP 1+ E2 1 vs. Tes 0.1	-16.67	-111.6 to 78.31	No	ns	>0.9999	J-M
DHP 1+ E2 1 vs. Tes 1	-45.67	-140.6 to 49.31	No	ns	0.9911	J-N
DHP 1+ E2 1 vs. P4 1	-19.44	-114.4 to 75.53	No	ns	>0.9999	J-O
DHP 1+ E2 1 vs. E2 1	-25	-120.0 to 69.97	No	ns	>0.9999	J-P
DHP 1+ E2 1 vs. Org 0.1	-101.9	-196.9 to -6.915	Yes	*	0.0196	J-Q
DHP 1+ E2 1 vs. DHP 0.1+Tes 0.1	-21.67	-116.6 to 73.31	No	ns	>0.9999	J-R
DHP 1+ E2 1 vs. Org 0.1+Tes 0.1	-104.5	-189.5 to -19.59	Yes	**	0.0019	J-S
DHP 1+ E2 1 vs. EtOH	3.1	-73.47 to 79.67	No	ns	>0.9999	J-T
DHP 1+ E2 1 vs. DHP 1	-23.67	-112.5 to 65.17	No	ns	>0.9999	J-U
DHP 1+ E2 1 vs. DHP 1+ E2 1	-31	-126.0 to 63.97	No	ns	>0.9999	J-V
DHP 1+ E2 1 vs. DHP 1+ Tes 1	-46.78	-141.8 to 48.20	No	ns	0.9878	J-W
DHP 1+ E2 1 vs. EtOH	-12.67	-89.24 to 63.90	No	ns	>0.9999	J-X
DHP 1+ E2 1 vs. Org 0.1+Tes 0.1	-94.89	-189.9 to 0.08525	No	ns	0.0505	J-Y
DHP 1+ E2 1 vs. Tes 1	-74.44	-169.4 to 20.53	No	ns	0.4036	J-Z
DHP 1+ E2 1 vs. Org 0.1+ es 1	-134.8	-219.7 to -49.85	Yes	****	<0.0001	J-AA
Org 0.1+ Tes 1 vs. EtOH	11.79	-34.84 to 58.41	No	ns	>0.9999	K-L
Org 0.1+ Tes 1 vs. Tes 0.1	3.212	-72.55 to 78.98	No	ns	>0.9999	K-M
Org 0.1+ Tes 1 vs. Tes 1	-25.79	-101.6 to 49.98	No	ns	>0.9999	K-N
Org 0.1+ Tes 1 vs. P4 1	0.4343	-75.33 to 76.20	No	ns	>0.9999	K-O
Org 0.1+ Tes 1 vs. E2 1	-5.121	-80.88 to 70.64	No	ns	>0.9999	K-P
Org 0.1+ Tes 1 vs. Org 0.1	-82.01	-157.8 to -6.247	Yes	*	0.0172	K-Q
Org 0.1+ Tes 1 vs. DHP 0.1+Tes 0.1	-1.788	-77.55 to 73.98	No	ns	>0.9999	K-R
Org 0.1+ Tes 1 vs. Org 0.1+Tes 0.1	-84.65	-147.4 to -21.92	Yes	***	0.0002	K-S
Org 0.1+ Tes 1 vs. EtOH	22.98	-27.84 to 73.80	No	ns	0.9963	K-T
Org 0.1+ Tes 1 vs. DHP 1	-3.788	-71.70 to 64.13	No	ns	>0.9999	K-U
Org 0.1+ Tes 1 vs. DHP 1+ E2 1	-11.12	-86.88 to 64.64	No	ns	>0.9999	K-V
Org 0.1+ Tes 1 vs. DHP 1+ Tes 1	-26.9	-102.7 to 48.86	No	ns	>0.9999	K-W
Org 0.1+ Tes 1 vs. EtOH	7.212	-43.61 to 58.04	No	ns	>0.9999	K-X
Org 0.1+ Tes 1 vs. Org 0.1+Tes 0.1	-75.01	-150.8 to 0.7531	No	ns	0.0564	K-Y
Org 0.1+ Tes 1 vs. Tes 1	-54.57	-130.3 to 21.20	No	ns	0.5905	K-Z
Org 0.1+ Tes 1 vs. Org 0.1+ es 1	-114.9	-177.7 to -52.18	Yes	****	<0.0001	K-AA
EtOH vs. Tes 0.1	-8.574	-82.42 to 65.28	No	ns	>0.9999	L-M
EtOH vs. Tes 1	-37.57	-111.4 to 36.28	No	ns	0.9815	L-N
EtOH vs. P4 1	-11.35	-85.20 to 62.50	No	ns	>0.9999	L-O
EtOH vs. E2 1	-16.91	-90.76 to 56.94	No	ns	>0.9999	L-P
EtOH vs. Org 0.1	-93.8	-167.6 to -19.94	Yes	***	0.001	L-Q
EtOH vs. DHP 0.1+Tes 0.1	-13.57	-87.42 to 60.28	No	ns	>0.9999	L-R
EtOH vs. Org 0.1+Tes 0.1	-96.44	-156.9 to -36.03	Yes	****	<0.0001	L-S
EtOH vs. EtOH	11.19	-36.73 to 59.12	No	ns	>0.9999	L-T
EtOH vs. DHP 1	-15.57	-81.35 to 50.20	No	ns	>0.9999	L-U
EtOH vs. DHP 1+ E2 1	-22.91	-96.76 to 50.94	No	ns	>0.9999	L-V
EtOH vs. DHP 1+ Tes 1	-38.68	-112.5 to 35.17	No	ns	0.9735	L-W
EtOH vs. EtOH	-4.574	-52.50 to 43.35	No	ns	>0.9999	L-X
EtOH vs. Org 0.1+Tes 0.1	-86.8	-160.6 to -12.94	Yes	**	0.0045	L-Y
EtOH vs. Tes 1	-66.35	-140.2 to 7.500	No	ns	0.1536	L-Z
EtOH vs. Org 0.1+ es 1	-126.7	-187.1 to -66.29	Yes	****	<0.0001	L-AA
Tes 0.1 vs. Tes 1	-29	-124.0 to 65.97	No	ns	>0.9999	M-N
Tes 0.1 vs. P4 1	-2.778	-97.75 to 92.20	No	ns	>0.9999	M-O
Tes 0.1 vs. E2 1	-8.333	-103.3 to 86.64	No	ns	>0.9999	M-P
Tes 0.1 vs. Org 0.1	-85.22	-180.2 to 9.752	No	ns	0.1553	M-Q
Tes 0.1 vs. DHP 0.1+Tes 0.1	-5	-99.97 to 89.97	No	ns	>0.9999	M-R
Tes 0.1 vs. Org 0.1+Tes 0.1	-87.87	-172.8 to -2.919	Yes	*	0.0326	M-S
Tes 0.1 vs. EtOH	19.77	-56.80 to 96.34	No	ns	>0.9999	M-T
Tes 0.1 vs. DHP 1	-7	-95.84 to 81.84	No	ns	>0.9999	M-U
Tes 0.1 vs. DHP 1+ E2 1	-14.33	-109.3 to 80.64	No	ns	>0.9999	M-V
Tes 0.1 vs. DHP 1+ Tes 1	-30.11	-125.1 to 64.86	No	ns	>0.9999	M-W
Tes 0.1 vs. EtOH	4	-72.57 to 80.57	No	ns	>0.9999	M-X
Tes 0.1 vs. Org 0.1+Tes 0.1	-78.22	-173.2 to 16.75	No	ns	0.3002	M-Y
Tes 0.1 vs. Tes 1	-57.78	-152.8 to 37.20	No	ns	0.8747	M-Z
Tes 0.1 vs. Org 0.1+ es 1	-118.1	-203.1 to -33.19	Yes	***	0.0001	M-AA
Tes 1 vs. P4 1	26.22	-68.75 to 121.2	No	ns	>0.9999	N-O
Tes 1 vs. E2 1	20.67	-74.31 to 115.6	No	ns	>0.9999	N-P
Tes 1 vs. Org 0.1	-56.22	-151.2 to 38.75	No	ns	0.9023	N-Q
Tes 1 vs. DHP 0.1+Tes 0.1	24	-70.97 to 119.0	No	ns	>0.9999	N-R
Tes 1 vs. Org 0.1+Tes 0.1	-58.87	-143.8 to 26.08	No	ns	0.6707	N-S
Tes 1 vs. EtOH	48.77	-27.80 to 125.3	No	ns	0.8166	N-T
Tes 1 vs. DHP 1	22	-66.84 to 110.8	No	ns	>0.9999	N-U
Tes 1 vs. DHP 1+ E2 1	14.67	-80.31 to 109.6	No	ns	>0.9999	N-V
Tes 1 vs. DHP 1+ Tes 1	-1.111	-96.09 to 93.86	No	ns	>0.9999	N-W
Tes 1 vs. EtOH	33	-43.57 to 109.6	No	ns	0.9982	N-X
Tes 1 vs. Org 0.1+Tes 0.1	-49.22	-144.2 to 45.75	No	ns	0.9767	N-Y
Tes 1 vs. Tes 1	-28.78	-123.8 to 66.20	No	ns	>0.9999	N-Z
Tes 1 vs. Org 0.1+ es 1	-89.13	-174.1 to -4.186	Yes	*	0.0268	N-AA
P4 1 vs. E2 1	-5.556	-100.5 to 89.42	No	ns	>0.9999	O-P
P4 1 vs. Org 0.1	-82.44	-177.4 to 12.53	No	ns	0.2051	O-Q
P4 1 vs. DHP 0.1+Tes 0.1	-2.222	-97.20 to 92.75	No	ns	>0.9999	O-R
P4 1 vs. Org 0.1+Tes 0.1	-85.09	-170.0 to -0.1414	Yes	*	0.049	O-S
P4 1 vs. EtOH	22.54	-54.03 to 99.12	No	ns	>0.9999	O-T
P4 1 vs. DHP 1	-4.222	-93.06 to 84.62	No	ns	>0.9999	O-U
P4 1 vs. DHP 1+ E2 1	-11.56	-106.5 to 83.42	No	ns	>0.9999	O-V
P4 1 vs. DHP 1+ Tes 1	-27.33	-122.3 to 67.64	No	ns	>0.9999	O-W
P4 1 vs. EtOH	6.778	-69.79 to 83.35	No	ns	>0.9999	O-X
P4 1 vs. Org 0.1+Tes 0.1	-75.44	-170.4 to 19.53	No	ns	0.3748	O-Y
P4 1 vs. Tes 1	-55	-150.0 to 39.97	No	ns	0.9209	O-Z
P4 1 vs. Org 0.1+ es 1	-115.4	-200.3 to -30.41	Yes	***	0.0002	O-AA
E2 1 vs. Org 0.1	-76.89	-171.9 to 18.09	No	ns	0.3349	P-Q
E2 1 vs. DHP 0.1+Tes 0.1	3.333	-91.64 to 98.31	No	ns	>0.9999	P-R
E2 1 vs. Org 0.1+Tes 0.1	-79.53	-164.5 to 5.414	No	ns	0.1039	P-S
E2 1 vs. EtOH	28.1	-48.47 to 104.7	No	ns	0.9999	P-T
E2 1 vs. DHP 1	1.333	-87.51 to 90.17	No	ns	>0.9999	P-U
E2 1 vs. DHP 1+ E2 1	-6	-101.0 to 88.97	No	ns	>0.9999	P-V
E2 1 vs. DHP 1+ Tes 1	-21.78	-116.8 to 73.20	No	ns	>0.9999	P-W
E2 1 vs. EtOH	12.33	-64.24 to 88.90	No	ns	>0.9999	P-X
E2 1 vs. Org 0.1+Tes 0.1	-69.89	-164.9 to 25.09	No	ns	0.5436	P-Y
E2 1 vs. Tes 1	-49.44	-144.4 to 45.53	No	ns	0.9754	P-Z
E2 1 vs. Org 0.1+ es 1	-109.8	-194.7 to -24.85	Yes	***	0.0007	P-AA
Org 0.1 vs. DHP 0.1+Tes 0.1	80.22	-14.75 to 175.2	No	ns	0.2523	Q-R
Org 0.1 vs. Org 0.1+Tes 0.1	-2.644	-87.59 to 82.30	No	ns	>0.9999	Q-S
Org 0.1 vs. EtOH	105	28.42 to 181.6	Yes	***	0.0002	Q-T
Org 0.1 vs. DHP 1	78.22	-10.62 to 167.1	No	ns	0.1827	Q-U
Org 0.1 vs. DHP 1+ E2 1	70.89	-24.09 to 165.9	No	ns	0.5121	Q-V
Org 0.1 vs. DHP 1+ Tes 1	55.11	-39.86 to 150.1	No	ns	0.9193	Q-W
Org 0.1 vs. EtOH	89.22	12.65 to 165.8	Yes	**	0.0052	Q-X
Org 0.1 vs. Org 0.1+Tes 0.1	7	-87.97 to 102.0	No	ns	>0.9999	Q-Y
Org 0.1 vs. Tes 1	27.44	-67.53 to 122.4	No	ns	>0.9999	Q-Z
Org 0.1 vs. Org 0.1+ es 1	-32.91	-117.9 to 52.04	No	ns	0.9997	Q-AA
DHP 0.1+Tes 0.1 vs. Org 0.1+Tes 0.1	-82.87	-167.8 to 2.081	No	ns	0.0669	R-S
DHP 0.1+Tes 0.1 vs. EtOH	24.77	-51.80 to 101.3	No	ns	>0.9999	R-T
DHP 0.1+Tes 0.1 vs. DHP 1	-2	-90.84 to 86.84	No	ns	>0.9999	R-U
DHP 0.1+Tes 0.1 vs. DHP 1+ E2 1	-9.333	-104.3 to 85.64	No	ns	>0.9999	R-V
DHP 0.1+Tes 0.1 vs. DHP 1+ Tes 1	-25.11	-120.1 to 69.86	No	ns	>0.9999	R-W
DHP 0.1+Tes 0.1 vs. EtOH	9	-67.57 to 85.57	No	ns	>0.9999	R-X
DHP 0.1+Tes 0.1 vs. Org 0.1+Tes 0.1	-73.22	-168.2 to 21.75	No	ns	0.44	R-Y
DHP 0.1+Tes 0.1 vs. Tes 1	-52.78	-147.8 to 42.20	No	ns	0.9483	R-Z
DHP 0.1+Tes 0.1 vs. Org 0.1+ es 1	-113.1	-198.1 to -28.19	Yes	***	0.0003	R-AA
Org 0.1+Tes 0.1 vs. EtOH	107.6	43.92 to 171.3	Yes	****	<0.0001	S-T
Org 0.1+Tes 0.1 vs. DHP 1	80.87	2.837 to 158.9	Yes	*	0.0317	S-U
Org 0.1+Tes 0.1 vs. DHP 1+ E2 1	73.53	-11.41 to 158.5	No	ns	0.2097	S-V
Org 0.1+Tes 0.1 vs. DHP 1+ Tes 1	57.76	-27.19 to 142.7	No	ns	0.7076	S-W
Org 0.1+Tes 0.1 vs. EtOH	91.87	28.16 to 155.6	Yes	****	<0.0001	S-X
Org 0.1+Tes 0.1 vs. Org 0.1+Tes 0.1	9.644	-75.30 to 94.59	No	ns	>0.9999	S-Y
Org 0.1+Tes 0.1 vs. Tes 1	30.09	-54.86 to 115.0	No	ns	>0.9999	S-Z
Org 0.1+Tes 0.1 vs. Org 0.1+ es 1	-30.27	-103.8 to 43.30	No	ns	0.9991	S-AA
EtOH vs. DHP 1	-26.77	-95.58 to 42.05	No	ns	0.9997	T-U
EtOH vs. DHP 1+ E2 1	-34.1	-110.7 to 42.47	No	ns	0.997	T-V
EtOH vs. DHP 1+ Tes 1	-49.88	-126.4 to 26.69	No	ns	0.7824	T-W
EtOH vs. EtOH	-15.77	-67.79 to 36.25	No	ns	>0.9999	T-X
EtOH vs. Org 0.1+Tes 0.1	-97.99	-174.6 to -21.42	Yes	***	0.0008	T-Y
EtOH vs. Tes 1	-77.54	-154.1 to -0.9738	Yes	*	0.0428	T-Z
EtOH vs. Org 0.1+ es 1	-137.9	-201.6 to -74.19	Yes	****	<0.0001	T-AA
DHP 1 vs. DHP 1+ E2 1	-7.333	-96.17 to 81.51	No	ns	>0.9999	U-V
DHP 1 vs. DHP 1+ Tes 1	-23.11	-112.0 to 65.73	No	ns	>0.9999	U-W
DHP 1 vs. EtOH	11	-57.82 to 79.82	No	ns	>0.9999	U-X
DHP 1 vs. Org 0.1+Tes 0.1	-71.22	-160.1 to 17.62	No	ns	0.3553	U-Y
DHP 1 vs. Tes 1	-50.78	-139.6 to 38.06	No	ns	0.9306	U-Z
DHP 1 vs. Org 0.1+ es 1	-111.1	-189.2 to -33.10	Yes	****	<0.0001	U-AA
DHP 1+ E2 1 vs. DHP 1+ Tes 1	-15.78	-110.8 to 79.20	No	ns	>0.9999	V-W
DHP 1+ E2 1 vs. EtOH	18.33	-58.24 to 94.90	No	ns	>0.9999	V-X
DHP 1+ E2 1 vs. Org 0.1+Tes 0.1	-63.89	-158.9 to 31.09	No	ns	0.7273	V-Y
DHP 1+ E2 1 vs. Tes 1	-43.44	-138.4 to 51.53	No	ns	0.9956	V-Z
DHP 1+ E2 1 vs. Org 0.1+ es 1	-103.8	-188.7 to -18.85	Yes	**	0.0022	V-AA
DHP 1+ Tes 1 vs. EtOH	34.11	-42.46 to 110.7	No	ns	0.997	W-X
DHP 1+ Tes 1 vs. Org 0.1+Tes 0.1	-48.11	-143.1 to 46.86	No	ns	0.9824	W-Y
DHP 1+ Tes 1 vs. Tes 1	-27.67	-122.6 to 67.31	No	ns	>0.9999	W-Z
DHP 1+ Tes 1 vs. Org 0.1+ es 1	-88.02	-173.0 to -3.075	Yes	*	0.0318	W-AA
EtOH vs. Org 0.1+Tes 0.1	-82.22	-158.8 to -5.652	Yes	*	0.0193	X-Y
EtOH vs. Tes 1	-61.78	-138.3 to 14.79	No	ns	0.342	X-Z
EtOH vs. Org 0.1+ es 1	-122.1	-185.8 to -58.42	Yes	****	<0.0001	X-AA
Org 0.1+Tes 0.1 vs. Tes 1	20.44	-74.53 to 115.4	No	ns	>0.9999	Y-Z
Org 0.1+Tes 0.1 vs. Org 0.1+ es 1	-39.91	-124.9 to 45.04	No	ns	0.9936	Y-AA
Tes 1 vs. Org 0.1+ es 1	-60.36	-145.3 to 24.59	No	ns	0.6195	Z-AA
Test details	Mean 1	Mean 2	Mean Diff.	SE of diff.	n1	n2	q	DF
EtOH vs. Tes 0.1	0	10.33	-10.33	19.83	43	9	0.737	386
EtOH vs. Tes 1	0	12	-12	16.22	43	15	1.046	386
EtOH vs. DHP 1	0	27.5	-27.5	17.66	43	12	2.202	386
EtOH vs. P4 1	0	27	-27	19.83	43	9	1.926	386
EtOH vs. E2 1	0	26.11	-26.11	19.83	43	9	1.862	386
EtOH vs. Org 0.1	0	15.95	-15.95	14.4	43	21	1.567	386
EtOH vs. DHP 0.1+Tes 0.1	0	11.67	-11.67	19.83	43	9	0.8321	386
EtOH vs. DHP 1+Tes 1	0	17.11	-17.11	19.83	43	9	1.22	386
EtOH vs. DHP 1+ E2 1	0	10	-10	19.83	43	9	0.7132	386
EtOH vs. Org 0.1+ Tes 1	0	29.88	-29.88	12.52	43	33	3.375	386
EtOH vs. EtOH	0	18.09	-18.09	11.67	43	43	2.193	386
EtOH vs. Tes 0.1	0	26.67	-26.67	19.83	43	9	1.902	386
EtOH vs. Tes 1	0	55.67	-55.67	19.83	43	9	3.97	386
EtOH vs. P4 1	0	29.44	-29.44	19.83	43	9	2.1	386
EtOH vs. E2 1	0	35	-35	19.83	43	9	2.496	386
EtOH vs. Org 0.1	0	111.9	-111.9	19.83	43	9	7.98	386
EtOH vs. DHP 0.1+Tes 0.1	0	31.67	-31.67	19.83	43	9	2.258	386
EtOH vs. Org 0.1+Tes 0.1	0	114.5	-114.5	16.22	43	15	9.985	386
EtOH vs. EtOH	0	6.9	-6.9	12.87	43	30	0.7583	386
EtOH vs. DHP 1	0	33.67	-33.67	17.66	43	12	2.696	386
EtOH vs. DHP 1+ E2 1	0	41	-41	19.83	43	9	2.924	386
EtOH vs. DHP 1+ Tes 1	0	56.78	-56.78	19.83	43	9	4.049	386
EtOH vs. EtOH	0	22.67	-22.67	12.87	43	30	2.491	386
EtOH vs. Org 0.1+Tes 0.1	0	104.9	-104.9	19.83	43	9	7.481	386
EtOH vs. Tes 1	0	84.44	-84.44	19.83	43	9	6.023	386
EtOH vs. Org 0.1+ es 1	0	144.8	-144.8	16.22	43	15	12.62	386
Tes 0.1 vs. Tes 1	10.33	12	-1.667	22.81	9	15	0.1033	386
Tes 0.1 vs. DHP 1	10.33	27.5	-17.17	23.85	9	12	1.018	386
Tes 0.1 vs. P4 1	10.33	27	-16.67	25.5	9	9	0.9243	386
Tes 0.1 vs. E2 1	10.33	26.11	-15.78	25.5	9	9	0.875	386
Tes 0.1 vs. Org 0.1	10.33	15.95	-5.619	21.55	9	21	0.3687	386
Tes 0.1 vs. DHP 0.1+Tes 0.1	10.33	11.67	-1.333	25.5	9	9	0.07394	386
Tes 0.1 vs. DHP 1+Tes 1	10.33	17.11	-6.778	25.5	9	9	0.3759	386
Tes 0.1 vs. DHP 1+ E2 1	10.33	10	0.3333	25.5	9	9	0.01849	386
Tes 0.1 vs. Org 0.1+ Tes 1	10.33	29.88	-19.55	20.34	9	33	1.359	386
Tes 0.1 vs. EtOH	10.33	18.09	-7.76	19.83	9	43	0.5534	386
Tes 0.1 vs. Tes 0.1	10.33	26.67	-16.33	25.5	9	9	0.9058	386
Tes 0.1 vs. Tes 1	10.33	55.67	-45.33	25.5	9	9	2.514	386
Tes 0.1 vs. P4 1	10.33	29.44	-19.11	25.5	9	9	1.06	386
Tes 0.1 vs. E2 1	10.33	35	-24.67	25.5	9	9	1.368	386
Tes 0.1 vs. Org 0.1	10.33	111.9	-101.6	25.5	9	9	5.632	386
Tes 0.1 vs. DHP 0.1+Tes 0.1	10.33	31.67	-21.33	25.5	9	9	1.183	386
Tes 0.1 vs. Org 0.1+Tes 0.1	10.33	114.5	-104.2	22.81	9	15	6.461	386
Tes 0.1 vs. EtOH	10.33	6.9	3.433	20.56	9	30	0.2362	386
Tes 0.1 vs. DHP 1	10.33	33.67	-23.33	23.85	9	12	1.383	386
Tes 0.1 vs. DHP 1+ E2 1	10.33	41	-30.67	25.5	9	9	1.701	386
Tes 0.1 vs. DHP 1+ Tes 1	10.33	56.78	-46.44	25.5	9	9	2.576	386
Tes 0.1 vs. EtOH	10.33	22.67	-12.33	20.56	9	30	0.8484	386
Tes 0.1 vs. Org 0.1+Tes 0.1	10.33	104.9	-94.56	25.5	9	9	5.244	386
Tes 0.1 vs. Tes 1	10.33	84.44	-74.11	25.5	9	9	4.11	386
Tes 0.1 vs. Org 0.1+ es 1	10.33	144.8	-134.5	22.81	9	15	8.338	386
Tes 1 vs. DHP 1	12	27.5	-15.5	20.95	15	12	1.046	386
Tes 1 vs. P4 1	12	27	-15	22.81	15	9	0.9301	386
Tes 1 vs. E2 1	12	26.11	-14.11	22.81	15	9	0.8749	386
Tes 1 vs. Org 0.1	12	15.95	-3.952	18.29	15	21	0.3056	386
Tes 1 vs. DHP 0.1+Tes 0.1	12	11.67	0.3333	22.81	15	9	0.02067	386
Tes 1 vs. DHP 1+Tes 1	12	17.11	-5.111	22.81	15	9	0.3169	386
Tes 1 vs. DHP 1+ E2 1	12	10	2	22.81	15	9	0.124	386
Tes 1 vs. Org 0.1+ Tes 1	12	29.88	-17.88	16.85	15	33	1.501	386
Tes 1 vs. EtOH	12	18.09	-6.093	16.22	15	43	0.5312	386
Tes 1 vs. Tes 0.1	12	26.67	-14.67	22.81	15	9	0.9094	386
Tes 1 vs. Tes 1	12	55.67	-43.67	22.81	15	9	2.708	386
Tes 1 vs. P4 1	12	29.44	-17.44	22.81	15	9	1.082	386
Tes 1 vs. E2 1	12	35	-23	22.81	15	9	1.426	386
Tes 1 vs. Org 0.1	12	111.9	-99.89	22.81	15	9	6.194	386
Tes 1 vs. DHP 0.1+Tes 0.1	12	31.67	-19.67	22.81	15	9	1.219	386
Tes 1 vs. Org 0.1+Tes 0.1	12	114.5	-102.5	19.75	15	15	7.341	386
Tes 1 vs. EtOH	12	6.9	5.1	17.11	15	30	0.4216	386
Tes 1 vs. DHP 1	12	33.67	-21.67	20.95	15	12	1.463	386
Tes 1 vs. DHP 1+ E2 1	12	41	-29	22.81	15	9	1.798	386
Tes 1 vs. DHP 1+ Tes 1	12	56.78	-44.78	22.81	15	9	2.776	386
Tes 1 vs. EtOH	12	22.67	-10.67	17.11	15	30	0.8818	386
Tes 1 vs. Org 0.1+Tes 0.1	12	104.9	-92.89	22.81	15	9	5.76	386
Tes 1 vs. Tes 1	12	84.44	-72.44	22.81	15	9	4.492	386
Tes 1 vs. Org 0.1+ es 1	12	144.8	-132.8	19.75	15	15	9.508	386
DHP 1 vs. P4 1	27.5	27	0.5	23.85	12	9	0.02964	386
DHP 1 vs. E2 1	27.5	26.11	1.389	23.85	12	9	0.08234	386
DHP 1 vs. Org 0.1	27.5	15.95	11.55	19.58	12	21	0.8342	386
DHP 1 vs. DHP 0.1+Tes 0.1	27.5	11.67	15.83	23.85	12	9	0.9387	386
DHP 1 vs. DHP 1+Tes 1	27.5	17.11	10.39	23.85	12	9	0.6159	386
DHP 1 vs. DHP 1+ E2 1	27.5	10	17.5	23.85	12	9	1.038	386
DHP 1 vs. Org 0.1+ Tes 1	27.5	29.88	-2.379	18.24	12	33	0.1845	386
DHP 1 vs. EtOH	27.5	18.09	9.407	17.66	12	43	0.7533	386
DHP 1 vs. Tes 0.1	27.5	26.67	0.8333	23.85	12	9	0.04941	386
DHP 1 vs. Tes 1	27.5	55.67	-28.17	23.85	12	9	1.67	386
DHP 1 vs. P4 1	27.5	29.44	-1.944	23.85	12	9	0.1153	386
DHP 1 vs. E2 1	27.5	35	-7.5	23.85	12	9	0.4447	386
DHP 1 vs. Org 0.1	27.5	111.9	-84.39	23.85	12	9	5.003	386
DHP 1 vs. DHP 0.1+Tes 0.1	27.5	31.67	-4.167	23.85	12	9	0.247	386
DHP 1 vs. Org 0.1+Tes 0.1	27.5	114.5	-87.03	20.95	12	15	5.875	386
DHP 1 vs. EtOH	27.5	6.9	20.6	18.48	12	30	1.577	386
DHP 1 vs. DHP 1	27.5	33.67	-6.167	22.08	12	12	0.3949	386
DHP 1 vs. DHP 1+ E2 1	27.5	41	-13.5	23.85	12	9	0.8004	386
DHP 1 vs. DHP 1+ Tes 1	27.5	56.78	-29.28	23.85	12	9	1.736	386
DHP 1 vs. EtOH	27.5	22.67	4.833	18.48	12	30	0.3699	386
DHP 1 vs. Org 0.1+Tes 0.1	27.5	104.9	-77.39	23.85	12	9	4.588	386
DHP 1 vs. Tes 1	27.5	84.44	-56.94	23.85	12	9	3.376	386
DHP 1 vs. Org 0.1+ es 1	27.5	144.8	-117.3	20.95	12	15	7.918	386
P4 1 vs. E2 1	27	26.11	0.8889	25.5	9	9	0.0493	386
P4 1 vs. Org 0.1	27	15.95	11.05	21.55	9	21	0.7249	386
P4 1 vs. DHP 0.1+Tes 0.1	27	11.67	15.33	25.5	9	9	0.8504	386
P4 1 vs. DHP 1+Tes 1	27	17.11	9.889	25.5	9	9	0.5484	386
P4 1 vs. DHP 1+ E2 1	27	10	17	25.5	9	9	0.9428	386
P4 1 vs. Org 0.1+ Tes 1	27	29.88	-2.879	20.34	9	33	0.2001	386
P4 1 vs. EtOH	27	18.09	8.907	19.83	9	43	0.6352	386
P4 1 vs. Tes 0.1	27	26.67	0.3333	25.5	9	9	0.01849	386
P4 1 vs. Tes 1	27	55.67	-28.67	25.5	9	9	1.59	386
P4 1 vs. P4 1	27	29.44	-2.444	25.5	9	9	0.1356	386
P4 1 vs. E2 1	27	35	-8	25.5	9	9	0.4437	386
P4 1 vs. Org 0.1	27	111.9	-84.89	25.5	9	9	4.708	386
P4 1 vs. DHP 0.1+Tes 0.1	27	31.67	-4.667	25.5	9	9	0.2588	386
P4 1 vs. Org 0.1+Tes 0.1	27	114.5	-87.53	22.81	9	15	5.427	386
P4 1 vs. EtOH	27	6.9	20.1	20.56	9	30	1.383	386
P4 1 vs. DHP 1	27	33.67	-6.667	23.85	9	12	0.3952	386
P4 1 vs. DHP 1+ E2 1	27	41	-14	25.5	9	9	0.7764	386
P4 1 vs. DHP 1+ Tes 1	27	56.78	-29.78	25.5	9	9	1.651	386
P4 1 vs. EtOH	27	22.67	4.333	20.56	9	30	0.2981	386
P4 1 vs. Org 0.1+Tes 0.1	27	104.9	-77.89	25.5	9	9	4.32	386
P4 1 vs. Tes 1	27	84.44	-57.44	25.5	9	9	3.186	386
P4 1 vs. Org 0.1+ es 1	27	144.8	-117.8	22.81	9	15	7.304	386
E2 1 vs. Org 0.1	26.11	15.95	10.16	21.55	9	21	0.6666	386
E2 1 vs. DHP 0.1+Tes 0.1	26.11	11.67	14.44	25.5	9	9	0.8011	386
E2 1 vs. DHP 1+Tes 1	26.11	17.11	9	25.5	9	9	0.4991	386
E2 1 vs. DHP 1+ E2 1	26.11	10	16.11	25.5	9	9	0.8935	386
E2 1 vs. Org 0.1+ Tes 1	26.11	29.88	-3.768	20.34	9	33	0.2619	386
E2 1 vs. EtOH	26.11	18.09	8.018	19.83	9	43	0.5719	386
E2 1 vs. Tes 0.1	26.11	26.67	-0.5556	25.5	9	9	0.03081	386
E2 1 vs. Tes 1	26.11	55.67	-29.56	25.5	9	9	1.639	386
E2 1 vs. P4 1	26.11	29.44	-3.333	25.5	9	9	0.1849	386
E2 1 vs. E2 1	26.11	35	-8.889	25.5	9	9	0.493	386
E2 1 vs. Org 0.1	26.11	111.9	-85.78	25.5	9	9	4.757	386
E2 1 vs. DHP 0.1+Tes 0.1	26.11	31.67	-5.556	25.5	9	9	0.3081	386
E2 1 vs. Org 0.1+Tes 0.1	26.11	114.5	-88.42	22.81	9	15	5.483	386
E2 1 vs. EtOH	26.11	6.9	19.21	20.56	9	30	1.321	386
E2 1 vs. DHP 1	26.11	33.67	-7.556	23.85	9	12	0.4479	386
E2 1 vs. DHP 1+ E2 1	26.11	41	-14.89	25.5	9	9	0.8257	386
E2 1 vs. DHP 1+ Tes 1	26.11	56.78	-30.67	25.5	9	9	1.701	386
E2 1 vs. EtOH	26.11	22.67	3.444	20.56	9	30	0.2369	386
E2 1 vs. Org 0.1+Tes 0.1	26.11	104.9	-78.78	25.5	9	9	4.369	386
E2 1 vs. Tes 1	26.11	84.44	-58.33	25.5	9	9	3.235	386
E2 1 vs. Org 0.1+ es 1	26.11	144.8	-118.7	22.81	9	15	7.359	386
Org 0.1 vs. DHP 0.1+Tes 0.1	15.95	11.67	4.286	21.55	21	9	0.2812	386
Org 0.1 vs. DHP 1+Tes 1	15.95	17.11	-1.159	21.55	21	9	0.07603	386
Org 0.1 vs. DHP 1+ E2 1	15.95	10	5.952	21.55	21	9	0.3906	386
Org 0.1 vs. Org 0.1+ Tes 1	15.95	29.88	-13.93	15.1	21	33	1.304	386
Org 0.1 vs. EtOH	15.95	18.09	-2.141	14.4	21	43	0.2102	386
Org 0.1 vs. Tes 0.1	15.95	26.67	-10.71	21.55	21	9	0.7031	386
Org 0.1 vs. Tes 1	15.95	55.67	-39.71	21.55	21	9	2.606	386
Org 0.1 vs. P4 1	15.95	29.44	-13.49	21.55	21	9	0.8853	386
Org 0.1 vs. E2 1	15.95	35	-19.05	21.55	21	9	1.25	386
Org 0.1 vs. Org 0.1	15.95	111.9	-95.94	21.55	21	9	6.295	386
Org 0.1 vs. DHP 0.1+Tes 0.1	15.95	31.67	-15.71	21.55	21	9	1.031	386
Org 0.1 vs. Org 0.1+Tes 0.1	15.95	114.5	-98.58	18.29	21	15	7.624	386
Org 0.1 vs. EtOH	15.95	6.9	9.052	15.39	21	30	0.8318	386
Org 0.1 vs. DHP 1	15.95	33.67	-17.71	19.58	21	12	1.28	386
Org 0.1 vs. DHP 1+ E2 1	15.95	41	-25.05	21.55	21	9	1.644	386
Org 0.1 vs. DHP 1+ Tes 1	15.95	56.78	-40.83	21.55	21	9	2.679	386
Org 0.1 vs. EtOH	15.95	22.67	-6.714	15.39	21	30	0.6169	386
Org 0.1 vs. Org 0.1+Tes 0.1	15.95	104.9	-88.94	21.55	21	9	5.836	386
Org 0.1 vs. Tes 1	15.95	84.44	-68.49	21.55	21	9	4.494	386
Org 0.1 vs. Org 0.1+ es 1	15.95	144.8	-128.8	18.29	21	15	9.964	386
DHP 0.1+Tes 0.1 vs. DHP 1+Tes 1	11.67	17.11	-5.444	25.5	9	9	0.3019	386
DHP 0.1+Tes 0.1 vs. DHP 1+ E2 1	11.67	10	1.667	25.5	9	9	0.09243	386
DHP 0.1+Tes 0.1 vs. Org 0.1+ Tes 1	11.67	29.88	-18.21	20.34	9	33	1.266	386
DHP 0.1+Tes 0.1 vs. EtOH	11.67	18.09	-6.426	19.83	9	43	0.4583	386
DHP 0.1+Tes 0.1 vs. Tes 0.1	11.67	26.67	-15	25.5	9	9	0.8319	386
DHP 0.1+Tes 0.1 vs. Tes 1	11.67	55.67	-44	25.5	9	9	2.44	386
DHP 0.1+Tes 0.1 vs. P4 1	11.67	29.44	-17.78	25.5	9	9	0.9859	386
DHP 0.1+Tes 0.1 vs. E2 1	11.67	35	-23.33	25.5	9	9	1.294	386
DHP 0.1+Tes 0.1 vs. Org 0.1	11.67	111.9	-100.2	25.5	9	9	5.558	386
DHP 0.1+Tes 0.1 vs. DHP 0.1+Tes 0.1	11.67	31.67	-20	25.5	9	9	1.109	386
DHP 0.1+Tes 0.1 vs. Org 0.1+Tes 0.1	11.67	114.5	-102.9	22.81	9	15	6.378	386
DHP 0.1+Tes 0.1 vs. EtOH	11.67	6.9	4.767	20.56	9	30	0.3279	386
DHP 0.1+Tes 0.1 vs. DHP 1	11.67	33.67	-22	23.85	9	12	1.304	386
DHP 0.1+Tes 0.1 vs. DHP 1+ E2 1	11.67	41	-29.33	25.5	9	9	1.627	386
DHP 0.1+Tes 0.1 vs. DHP 1+ Tes 1	11.67	56.78	-45.11	25.5	9	9	2.502	386
DHP 0.1+Tes 0.1 vs. EtOH	11.67	22.67	-11	20.56	9	30	0.7567	386
DHP 0.1+Tes 0.1 vs. Org 0.1+Tes 0.1	11.67	104.9	-93.22	25.5	9	9	5.17	386
DHP 0.1+Tes 0.1 vs. Tes 1	11.67	84.44	-72.78	25.5	9	9	4.036	386
DHP 0.1+Tes 0.1 vs. Org 0.1+ es 1	11.67	144.8	-133.1	22.81	9	15	8.255	386
DHP 1+Tes 1 vs. DHP 1+ E2 1	17.11	10	7.111	25.5	9	9	0.3944	386
DHP 1+Tes 1 vs. Org 0.1+ Tes 1	17.11	29.88	-12.77	20.34	9	33	0.8876	386
DHP 1+Tes 1 vs. EtOH	17.11	18.09	-0.9819	19.83	9	43	0.07003	386
DHP 1+Tes 1 vs. Tes 0.1	17.11	26.67	-9.556	25.5	9	9	0.5299	386
DHP 1+Tes 1 vs. Tes 1	17.11	55.67	-38.56	25.5	9	9	2.138	386
DHP 1+Tes 1 vs. P4 1	17.11	29.44	-12.33	25.5	9	9	0.684	386
DHP 1+Tes 1 vs. E2 1	17.11	35	-17.89	25.5	9	9	0.9921	386
DHP 1+Tes 1 vs. Org 0.1	17.11	111.9	-94.78	25.5	9	9	5.256	386
DHP 1+Tes 1 vs. DHP 0.1+Tes 0.1	17.11	31.67	-14.56	25.5	9	9	0.8072	386
DHP 1+Tes 1 vs. Org 0.1+Tes 0.1	17.11	114.5	-97.42	22.81	9	15	6.041	386
DHP 1+Tes 1 vs. EtOH	17.11	6.9	10.21	20.56	9	30	0.7024	386
DHP 1+Tes 1 vs. DHP 1	17.11	33.67	-16.56	23.85	9	12	0.9815	386
DHP 1+Tes 1 vs. DHP 1+ E2 1	17.11	41	-23.89	25.5	9	9	1.325	386
DHP 1+Tes 1 vs. DHP 1+ Tes 1	17.11	56.78	-39.67	25.5	9	9	2.2	386
DHP 1+Tes 1 vs. EtOH	17.11	22.67	-5.556	20.56	9	30	0.3822	386
DHP 1+Tes 1 vs. Org 0.1+Tes 0.1	17.11	104.9	-87.78	25.5	9	9	4.868	386
DHP 1+Tes 1 vs. Tes 1	17.11	84.44	-67.33	25.5	9	9	3.734	386
DHP 1+Tes 1 vs. Org 0.1+ es 1	17.11	144.8	-127.7	22.81	9	15	7.917	386
DHP 1+ E2 1 vs. Org 0.1+ Tes 1	10	29.88	-19.88	20.34	9	33	1.382	386
DHP 1+ E2 1 vs. EtOH	10	18.09	-8.093	19.83	9	43	0.5772	386
DHP 1+ E2 1 vs. Tes 0.1	10	26.67	-16.67	25.5	9	9	0.9243	386
DHP 1+ E2 1 vs. Tes 1	10	55.67	-45.67	25.5	9	9	2.533	386
DHP 1+ E2 1 vs. P4 1	10	29.44	-19.44	25.5	9	9	1.078	386
DHP 1+ E2 1 vs. E2 1	10	35	-25	25.5	9	9	1.386	386
DHP 1+ E2 1 vs. Org 0.1	10	111.9	-101.9	25.5	9	9	5.651	386
DHP 1+ E2 1 vs. DHP 0.1+Tes 0.1	10	31.67	-21.67	25.5	9	9	1.202	386
DHP 1+ E2 1 vs. Org 0.1+Tes 0.1	10	114.5	-104.5	22.81	9	15	6.482	386
DHP 1+ E2 1 vs. EtOH	10	6.9	3.1	20.56	9	30	0.2132	386
DHP 1+ E2 1 vs. DHP 1	10	33.67	-23.67	23.85	9	12	1.403	386
DHP 1+ E2 1 vs. DHP 1+ E2 1	10	41	-31	25.5	9	9	1.719	386
DHP 1+ E2 1 vs. DHP 1+ Tes 1	10	56.78	-46.78	25.5	9	9	2.594	386
DHP 1+ E2 1 vs. EtOH	10	22.67	-12.67	20.56	9	30	0.8713	386
DHP 1+ E2 1 vs. Org 0.1+Tes 0.1	10	104.9	-94.89	25.5	9	9	5.262	386
DHP 1+ E2 1 vs. Tes 1	10	84.44	-74.44	25.5	9	9	4.129	386
DHP 1+ E2 1 vs. Org 0.1+ es 1	10	144.8	-134.8	22.81	9	15	8.358	386
Org 0.1+ Tes 1 vs. EtOH	29.88	18.09	11.79	12.52	33	43	1.331	386
Org 0.1+ Tes 1 vs. Tes 0.1	29.88	26.67	3.212	20.34	33	9	0.2233	386
Org 0.1+ Tes 1 vs. Tes 1	29.88	55.67	-25.79	20.34	33	9	1.793	386
Org 0.1+ Tes 1 vs. P4 1	29.88	29.44	0.4343	20.34	33	9	0.0302	386
Org 0.1+ Tes 1 vs. E2 1	29.88	35	-5.121	20.34	33	9	0.356	386
Org 0.1+ Tes 1 vs. Org 0.1	29.88	111.9	-82.01	20.34	33	9	5.701	386
Org 0.1+ Tes 1 vs. DHP 0.1+Tes 0.1	29.88	31.67	-1.788	20.34	33	9	0.1243	386
Org 0.1+ Tes 1 vs. Org 0.1+Tes 0.1	29.88	114.5	-84.65	16.85	33	15	7.107	386
Org 0.1+ Tes 1 vs. EtOH	29.88	6.9	22.98	13.65	33	30	2.381	386
Org 0.1+ Tes 1 vs. DHP 1	29.88	33.67	-3.788	18.24	33	12	0.2938	386
Org 0.1+ Tes 1 vs. DHP 1+ E2 1	29.88	41	-11.12	20.34	33	9	0.7732	386
Org 0.1+ Tes 1 vs. DHP 1+ Tes 1	29.88	56.78	-26.9	20.34	33	9	1.87	386
Org 0.1+ Tes 1 vs. EtOH	29.88	22.67	7.212	13.65	33	30	0.7474	386
Org 0.1+ Tes 1 vs. Org 0.1+Tes 0.1	29.88	104.9	-75.01	20.34	33	9	5.215	386
Org 0.1+ Tes 1 vs. Tes 1	29.88	84.44	-54.57	20.34	33	9	3.793	386
Org 0.1+ Tes 1 vs. Org 0.1+ es 1	29.88	144.8	-114.9	16.85	33	15	9.648	386
EtOH vs. Tes 0.1	18.09	26.67	-8.574	19.83	43	9	0.6115	386
EtOH vs. Tes 1	18.09	55.67	-37.57	19.83	43	9	2.68	386
EtOH vs. P4 1	18.09	29.44	-11.35	19.83	43	9	0.8096	386
EtOH vs. E2 1	18.09	35	-16.91	19.83	43	9	1.206	386
EtOH vs. Org 0.1	18.09	111.9	-93.8	19.83	43	9	6.69	386
EtOH vs. DHP 0.1+Tes 0.1	18.09	31.67	-13.57	19.83	43	9	0.9681	386
EtOH vs. Org 0.1+Tes 0.1	18.09	114.5	-96.44	16.22	43	15	8.408	386
EtOH vs. EtOH	18.09	6.9	11.19	12.87	43	30	1.23	386
EtOH vs. DHP 1	18.09	33.67	-15.57	17.66	43	12	1.247	386
EtOH vs. DHP 1+ E2 1	18.09	41	-22.91	19.83	43	9	1.634	386
EtOH vs. DHP 1+ Tes 1	18.09	56.78	-38.68	19.83	43	9	2.759	386
EtOH vs. EtOH	18.09	22.67	-4.574	12.87	43	30	0.5026	386
EtOH vs. Org 0.1+Tes 0.1	18.09	104.9	-86.8	19.83	43	9	6.19	386
EtOH vs. Tes 1	18.09	84.44	-66.35	19.83	43	9	4.732	386
EtOH vs. Org 0.1+ es 1	18.09	144.8	-126.7	16.22	43	15	11.05	386
Tes 0.1 vs. Tes 1	26.67	55.67	-29	25.5	9	9	1.608	386
Tes 0.1 vs. P4 1	26.67	29.44	-2.778	25.5	9	9	0.1541	386
Tes 0.1 vs. E2 1	26.67	35	-8.333	25.5	9	9	0.4622	386
Tes 0.1 vs. Org 0.1	26.67	111.9	-85.22	25.5	9	9	4.726	386
Tes 0.1 vs. DHP 0.1+Tes 0.1	26.67	31.67	-5	25.5	9	9	0.2773	386
Tes 0.1 vs. Org 0.1+Tes 0.1	26.67	114.5	-87.87	22.81	9	15	5.448	386
Tes 0.1 vs. EtOH	26.67	6.9	19.77	20.56	9	30	1.36	386
Tes 0.1 vs. DHP 1	26.67	33.67	-7	23.85	9	12	0.415	386
Tes 0.1 vs. DHP 1+ E2 1	26.67	41	-14.33	25.5	9	9	0.7949	386
Tes 0.1 vs. DHP 1+ Tes 1	26.67	56.78	-30.11	25.5	9	9	1.67	386
Tes 0.1 vs. EtOH	26.67	22.67	4	20.56	9	30	0.2752	386
Tes 0.1 vs. Org 0.1+Tes 0.1	26.67	104.9	-78.22	25.5	9	9	4.338	386
Tes 0.1 vs. Tes 1	26.67	84.44	-57.78	25.5	9	9	3.204	386
Tes 0.1 vs. Org 0.1+ es 1	26.67	144.8	-118.1	22.81	9	15	7.325	386
Tes 1 vs. P4 1	55.67	29.44	26.22	25.5	9	9	1.454	386
Tes 1 vs. E2 1	55.67	35	20.67	25.5	9	9	1.146	386
Tes 1 vs. Org 0.1	55.67	111.9	-56.22	25.5	9	9	3.118	386
Tes 1 vs. DHP 0.1+Tes 0.1	55.67	31.67	24	25.5	9	9	1.331	386
Tes 1 vs. Org 0.1+Tes 0.1	55.67	114.5	-58.87	22.81	9	15	3.65	386
Tes 1 vs. EtOH	55.67	6.9	48.77	20.56	9	30	3.355	386
Tes 1 vs. DHP 1	55.67	33.67	22	23.85	9	12	1.304	386
Tes 1 vs. DHP 1+ E2 1	55.67	41	14.67	25.5	9	9	0.8134	386
Tes 1 vs. DHP 1+ Tes 1	55.67	56.78	-1.111	25.5	9	9	0.06162	386
Tes 1 vs. EtOH	55.67	22.67	33	20.56	9	30	2.27	386
Tes 1 vs. Org 0.1+Tes 0.1	55.67	104.9	-49.22	25.5	9	9	2.73	386
Tes 1 vs. Tes 1	55.67	84.44	-28.78	25.5	9	9	1.596	386
Tes 1 vs. Org 0.1+ es 1	55.67	144.8	-89.13	22.81	9	15	5.527	386
P4 1 vs. E2 1	29.44	35	-5.556	25.5	9	9	0.3081	386
P4 1 vs. Org 0.1	29.44	111.9	-82.44	25.5	9	9	4.572	386
P4 1 vs. DHP 0.1+Tes 0.1	29.44	31.67	-2.222	25.5	9	9	0.1232	386
P4 1 vs. Org 0.1+Tes 0.1	29.44	114.5	-85.09	22.81	9	15	5.276	386
P4 1 vs. EtOH	29.44	6.9	22.54	20.56	9	30	1.551	386
P4 1 vs. DHP 1	29.44	33.67	-4.222	23.85	9	12	0.2503	386
P4 1 vs. DHP 1+ E2 1	29.44	41	-11.56	25.5	9	9	0.6409	386
P4 1 vs. DHP 1+ Tes 1	29.44	56.78	-27.33	25.5	9	9	1.516	386
P4 1 vs. EtOH	29.44	22.67	6.778	20.56	9	30	0.4662	386
P4 1 vs. Org 0.1+Tes 0.1	29.44	104.9	-75.44	25.5	9	9	4.184	386
P4 1 vs. Tes 1	29.44	84.44	-55	25.5	9	9	3.05	386
P4 1 vs. Org 0.1+ es 1	29.44	144.8	-115.4	22.81	9	15	7.153	386
E2 1 vs. Org 0.1	35	111.9	-76.89	25.5	9	9	4.264	386
E2 1 vs. DHP 0.1+Tes 0.1	35	31.67	3.333	25.5	9	9	0.1849	386
E2 1 vs. Org 0.1+Tes 0.1	35	114.5	-79.53	22.81	9	15	4.931	386
E2 1 vs. EtOH	35	6.9	28.1	20.56	9	30	1.933	386
E2 1 vs. DHP 1	35	33.67	1.333	23.85	9	12	0.07905	386
E2 1 vs. DHP 1+ E2 1	35	41	-6	25.5	9	9	0.3327	386
E2 1 vs. DHP 1+ Tes 1	35	56.78	-21.78	25.5	9	9	1.208	386
E2 1 vs. EtOH	35	22.67	12.33	20.56	9	30	0.8484	386
E2 1 vs. Org 0.1+Tes 0.1	35	104.9	-69.89	25.5	9	9	3.876	386
E2 1 vs. Tes 1	35	84.44	-49.44	25.5	9	9	2.742	386
E2 1 vs. Org 0.1+ es 1	35	144.8	-109.8	22.81	9	15	6.808	386
Org 0.1 vs. DHP 0.1+Tes 0.1	111.9	31.67	80.22	25.5	9	9	4.449	386
Org 0.1 vs. Org 0.1+Tes 0.1	111.9	114.5	-2.644	22.81	9	15	0.164	386
Org 0.1 vs. EtOH	111.9	6.9	105	20.56	9	30	7.222	386
Org 0.1 vs. DHP 1	111.9	33.67	78.22	23.85	9	12	4.638	386
Org 0.1 vs. DHP 1+ E2 1	111.9	41	70.89	25.5	9	9	3.931	386
Org 0.1 vs. DHP 1+ Tes 1	111.9	56.78	55.11	25.5	9	9	3.056	386
Org 0.1 vs. EtOH	111.9	22.67	89.22	20.56	9	30	6.137	386
Org 0.1 vs. Org 0.1+Tes 0.1	111.9	104.9	7	25.5	9	9	0.3882	386
Org 0.1 vs. Tes 1	111.9	84.44	27.44	25.5	9	9	1.522	386
Org 0.1 vs. Org 0.1+ es 1	111.9	144.8	-32.91	22.81	9	15	2.041	386
DHP 0.1+Tes 0.1 vs. Org 0.1+Tes 0.1	31.67	114.5	-82.87	22.81	9	15	5.138	386
DHP 0.1+Tes 0.1 vs. EtOH	31.67	6.9	24.77	20.56	9	30	1.704	386
DHP 0.1+Tes 0.1 vs. DHP 1	31.67	33.67	-2	23.85	9	12	0.1186	386
DHP 0.1+Tes 0.1 vs. DHP 1+ E2 1	31.67	41	-9.333	25.5	9	9	0.5176	386
DHP 0.1+Tes 0.1 vs. DHP 1+ Tes 1	31.67	56.78	-25.11	25.5	9	9	1.393	386
DHP 0.1+Tes 0.1 vs. EtOH	31.67	22.67	9	20.56	9	30	0.6191	386
DHP 0.1+Tes 0.1 vs. Org 0.1+Tes 0.1	31.67	104.9	-73.22	25.5	9	9	4.061	386
DHP 0.1+Tes 0.1 vs. Tes 1	31.67	84.44	-52.78	25.5	9	9	2.927	386
DHP 0.1+Tes 0.1 vs. Org 0.1+ es 1	31.67	144.8	-113.1	22.81	9	15	7.015	386
Org 0.1+Tes 0.1 vs. EtOH	114.5	6.9	107.6	17.11	15	30	8.898	386
Org 0.1+Tes 0.1 vs. DHP 1	114.5	33.67	80.87	20.95	15	12	5.459	386
Org 0.1+Tes 0.1 vs. DHP 1+ E2 1	114.5	41	73.53	22.81	15	9	4.559	386
Org 0.1+Tes 0.1 vs. DHP 1+ Tes 1	114.5	56.78	57.76	22.81	15	9	3.581	386
Org 0.1+Tes 0.1 vs. EtOH	114.5	22.67	91.87	17.11	15	30	7.595	386
Org 0.1+Tes 0.1 vs. Org 0.1+Tes 0.1	114.5	104.9	9.644	22.81	15	9	0.598	386
Org 0.1+Tes 0.1 vs. Tes 1	114.5	84.44	30.09	22.81	15	9	1.866	386
Org 0.1+Tes 0.1 vs. Org 0.1+ es 1	114.5	144.8	-30.27	19.75	15	15	2.167	386
EtOH vs. DHP 1	6.9	33.67	-26.77	18.48	30	12	2.049	386
EtOH vs. DHP 1+ E2 1	6.9	41	-34.1	20.56	30	9	2.346	386
EtOH vs. DHP 1+ Tes 1	6.9	56.78	-49.88	20.56	30	9	3.431	386
EtOH vs. EtOH	6.9	22.67	-15.77	13.97	30	30	1.596	386
EtOH vs. Org 0.1+Tes 0.1	6.9	104.9	-97.99	20.56	30	9	6.74	386
EtOH vs. Tes 1	6.9	84.44	-77.54	20.56	30	9	5.334	386
EtOH vs. Org 0.1+ es 1	6.9	144.8	-137.9	17.11	30	15	11.4	386
DHP 1 vs. DHP 1+ E2 1	33.67	41	-7.333	23.85	12	9	0.4348	386
DHP 1 vs. DHP 1+ Tes 1	33.67	56.78	-23.11	23.85	12	9	1.37	386
DHP 1 vs. EtOH	33.67	22.67	11	18.48	12	30	0.8419	386
DHP 1 vs. Org 0.1+Tes 0.1	33.67	104.9	-71.22	23.85	12	9	4.223	386
DHP 1 vs. Tes 1	33.67	84.44	-50.78	23.85	12	9	3.01	386
DHP 1 vs. Org 0.1+ es 1	33.67	144.8	-111.1	20.95	12	15	7.502	386
DHP 1+ E2 1 vs. DHP 1+ Tes 1	41	56.78	-15.78	25.5	9	9	0.875	386
DHP 1+ E2 1 vs. EtOH	41	22.67	18.33	20.56	9	30	1.261	386
DHP 1+ E2 1 vs. Org 0.1+Tes 0.1	41	104.9	-63.89	25.5	9	9	3.543	386
DHP 1+ E2 1 vs. Tes 1	41	84.44	-43.44	25.5	9	9	2.409	386
DHP 1+ E2 1 vs. Org 0.1+ es 1	41	144.8	-103.8	22.81	9	15	6.436	386
DHP 1+ Tes 1 vs. EtOH	56.78	22.67	34.11	20.56	9	30	2.346	386
DHP 1+ Tes 1 vs. Org 0.1+Tes 0.1	56.78	104.9	-48.11	25.5	9	9	2.668	386
DHP 1+ Tes 1 vs. Tes 1	56.78	84.44	-27.67	25.5	9	9	1.534	386
DHP 1+ Tes 1 vs. Org 0.1+ es 1	56.78	144.8	-88.02	22.81	9	15	5.458	386
EtOH vs. Org 0.1+Tes 0.1	22.67	104.9	-82.22	20.56	30	9	5.656	386
EtOH vs. Tes 1	22.67	84.44	-61.78	20.56	30	9	4.25	386
EtOH vs. Org 0.1+ es 1	22.67	144.8	-122.1	17.11	30	15	10.1	386
Org 0.1+Tes 0.1 vs. Tes 1	104.9	84.44	20.44	25.5	9	9	1.134	386
Org 0.1+Tes 0.1 vs. Org 0.1+ es 1	104.9	144.8	-39.91	22.81	9	15	2.475	386
Tes 1 vs. Org 0.1+ es 1	84.44	144.8	-60.36	22.81	9	15	3.742	386

## Sheet: Fig 2C(Fertilization)
Number of families	1
Number of comparisons per family	351
Alpha	0.05
Tukey's multiple comparisons test	Mean Diff.	95.00% CI of diff.	Below threshold?	Summary	Adjusted P Value
EtOH vs. Tes 0.1	-1.818	-22.56 to 18.93	No	ns	>0.9999	A-B
EtOH vs. Tes 1	-3.331	-21.35 to 14.69	No	ns	>0.9999	A-C
EtOH vs. DHP 1	-14.1	-36.76 to 8.563	No	ns	0.849	A-D
EtOH vs. P4 1	-6.778	-32.32 to 18.76	No	ns	>0.9999	A-E
EtOH vs. E2 1	-5.674	-31.21 to 19.86	No	ns	>0.9999	A-F
EtOH vs. Org 0.1	-5.483	-23.80 to 12.83	No	ns	>0.9999	A-G
EtOH vs. DHP 0.1+Tes 0.1	-4.626	-33.10 to 23.84	No	ns	>0.9999	A-H
EtOH vs. DHP 1+Tes 1	-7.564	-33.10 to 17.97	No	ns	>0.9999	A-I
EtOH vs. DHP 1+ E2 1	-5.926	-31.46 to 19.61	No	ns	>0.9999	A-J
EtOH vs. Org 0.1+ Tes 1	-8.409	-24.19 to 7.371	No	ns	0.9679	A-K
EtOH vs. EtOH	-5.218	-19.21 to 8.770	No	ns	0.9998	A-L
EtOH vs. Tes 0.1	-11.85	-37.39 to 13.68	No	ns	0.9946	A-M
EtOH vs. Tes 1	-29.27	-54.81 to -3.731	Yes	**	0.0069	A-N
EtOH vs. P4 1	-8.636	-34.17 to 16.90	No	ns	>0.9999	A-O
EtOH vs. E2 1	-10.2	-35.74 to 15.34	No	ns	0.9995	A-P
EtOH vs. Org 0.1	-36.23	-61.77 to -10.69	Yes	****	<0.0001	A-Q
EtOH vs. DHP 0.1+Tes 0.1	-23.74	-49.28 to 1.793	No	ns	0.1115	A-R
EtOH vs. Org 0.1+Tes 0.1	-44.06	-64.80 to -23.31	Yes	****	<0.0001	A-S
EtOH vs. EtOH	-6.584	-22.84 to 9.668	No	ns	0.9993	A-T
EtOH vs. DHP 1	-35.7	-58.36 to -13.04	Yes	****	<0.0001	A-U
EtOH vs. DHP 1+ E2 1	-17.23	-42.77 to 8.306	No	ns	0.7228	A-V
EtOH vs. DHP 1+ Tes 1	-32.38	-57.91 to -6.839	Yes	**	0.001	A-W
EtOH vs. EtOH	-7.278	-23.71 to 9.150	No	ns	0.9973	A-X
EtOH vs. Org 0.1+Tes 0.1	-21.76	-47.29 to 3.781	No	ns	0.2374	A-Y
EtOH vs. Tes 1	-42.19	-67.73 to -16.66	Yes	****	<0.0001	A-Z
EtOH vs. Org 0.1+ es 1	-58.71	-79.46 to -37.96	Yes	****	<0.0001	A-AA
Tes 0.1 vs. Tes 1	-1.513	-25.16 to 22.14	No	ns	>0.9999	B-C
Tes 0.1 vs. DHP 1	-12.28	-39.64 to 15.07	No	ns	0.9967	B-D
Tes 0.1 vs. P4 1	-4.96	-34.74 to 24.82	No	ns	>0.9999	B-E
Tes 0.1 vs. E2 1	-3.856	-33.64 to 25.93	No	ns	>0.9999	B-F
Tes 0.1 vs. Org 0.1	-3.665	-27.54 to 20.21	No	ns	>0.9999	B-G
Tes 0.1 vs. DHP 0.1+Tes 0.1	-2.808	-35.14 to 29.52	No	ns	>0.9999	B-H
Tes 0.1 vs. DHP 1+Tes 1	-5.746	-35.53 to 24.04	No	ns	>0.9999	B-I
Tes 0.1 vs. DHP 1+ E2 1	-4.108	-33.89 to 25.67	No	ns	>0.9999	B-J
Tes 0.1 vs. Org 0.1+ Tes 1	-6.591	-28.59 to 15.40	No	ns	>0.9999	B-K
Tes 0.1 vs. EtOH	-3.4	-24.15 to 17.35	No	ns	>0.9999	B-L
Tes 0.1 vs. Tes 0.1	-10.04	-39.82 to 19.75	No	ns	>0.9999	B-M
Tes 0.1 vs. Tes 1	-27.45	-57.23 to 2.331	No	ns	0.1214	B-N
Tes 0.1 vs. P4 1	-6.818	-36.60 to 22.96	No	ns	>0.9999	B-O
Tes 0.1 vs. E2 1	-8.383	-38.16 to 21.40	No	ns	>0.9999	B-P
Tes 0.1 vs. Org 0.1	-34.41	-64.19 to -4.632	Yes	**	0.006	B-Q
Tes 0.1 vs. DHP 0.1+Tes 0.1	-21.93	-51.71 to 7.855	No	ns	0.5434	B-R
Tes 0.1 vs. Org 0.1+Tes 0.1	-42.24	-68.03 to -16.45	Yes	****	<0.0001	B-S
Tes 0.1 vs. EtOH	-4.766	-27.10 to 17.57	No	ns	>0.9999	B-T
Tes 0.1 vs. DHP 1	-33.88	-61.24 to -6.524	Yes	**	0.0016	B-U
Tes 0.1 vs. DHP 1+ E2 1	-15.41	-45.19 to 14.37	No	ns	0.9773	B-V
Tes 0.1 vs. DHP 1+ Tes 1	-30.56	-60.34 to -0.7769	Yes	*	0.0362	B-W
Tes 0.1 vs. EtOH	-5.46	-27.92 to 17.00	No	ns	>0.9999	B-X
Tes 0.1 vs. Org 0.1+Tes 0.1	-19.94	-49.72 to 9.844	No	ns	0.737	B-Y
Tes 0.1 vs. Tes 1	-40.38	-70.16 to -10.60	Yes	***	0.0002	B-Z
Tes 0.1 vs. Org 0.1+ es 1	-56.89	-82.68 to -31.10	Yes	****	<0.0001	B-AA
Tes 1 vs. DHP 1	-10.77	-36.12 to 14.58	No	ns	0.9986	C-D
Tes 1 vs. P4 1	-3.447	-31.40 to 24.50	No	ns	>0.9999	C-E
Tes 1 vs. E2 1	-2.343	-30.29 to 25.61	No	ns	>0.9999	C-F
Tes 1 vs. Org 0.1	-2.152	-23.70 to 19.40	No	ns	>0.9999	C-G
Tes 1 vs. DHP 0.1+Tes 0.1	-1.295	-31.95 to 29.36	No	ns	>0.9999	C-H
Tes 1 vs. DHP 1+Tes 1	-4.233	-32.18 to 23.72	No	ns	>0.9999	C-I
Tes 1 vs. DHP 1+ E2 1	-2.595	-30.54 to 25.35	No	ns	>0.9999	C-J
Tes 1 vs. Org 0.1+ Tes 1	-5.077	-24.52 to 14.36	No	ns	>0.9999	C-K
Tes 1 vs. EtOH	-1.887	-19.90 to 16.13	No	ns	>0.9999	C-L
Tes 1 vs. Tes 0.1	-8.522	-36.47 to 19.43	No	ns	>0.9999	C-M
Tes 1 vs. Tes 1	-25.94	-53.89 to 2.011	No	ns	0.1136	C-N
Tes 1 vs. P4 1	-5.305	-33.25 to 22.64	No	ns	>0.9999	C-O
Tes 1 vs. E2 1	-6.87	-34.82 to 21.08	No	ns	>0.9999	C-P
Tes 1 vs. Org 0.1	-32.9	-60.85 to -4.952	Yes	**	0.0043	C-Q
Tes 1 vs. DHP 0.1+Tes 0.1	-20.41	-48.36 to 7.535	No	ns	0.561	C-R
Tes 1 vs. Org 0.1+Tes 0.1	-40.73	-64.38 to -17.08	Yes	****	<0.0001	C-S
Tes 1 vs. EtOH	-3.253	-23.08 to 16.57	No	ns	>0.9999	C-T
Tes 1 vs. DHP 1	-32.37	-57.72 to -7.019	Yes	***	0.0009	C-U
Tes 1 vs. DHP 1+ E2 1	-13.9	-41.85 to 14.05	No	ns	0.9863	C-V
Tes 1 vs. DHP 1+ Tes 1	-29.05	-56.99 to -1.097	Yes	*	0.0305	C-W
Tes 1 vs. EtOH	-3.947	-23.92 to 16.02	No	ns	>0.9999	C-X
Tes 1 vs. Org 0.1+Tes 0.1	-18.42	-46.37 to 9.523	No	ns	0.7637	C-Y
Tes 1 vs. Tes 1	-38.86	-66.81 to -10.92	Yes	***	0.0001	C-Z
Tes 1 vs. Org 0.1+ es 1	-55.38	-79.03 to -31.73	Yes	****	<0.0001	C-AA
DHP 1 vs. P4 1	7.321	-23.82 to 38.47	No	ns	>0.9999	D-E
DHP 1 vs. E2 1	8.425	-22.72 to 39.57	No	ns	>0.9999	D-F
DHP 1 vs. Org 0.1	8.616	-16.94 to 34.18	No	ns	>0.9999	D-G
DHP 1 vs. DHP 0.1+Tes 0.1	9.473	-24.12 to 43.07	No	ns	>0.9999	D-H
DHP 1 vs. DHP 1+Tes 1	6.535	-24.61 to 37.68	No	ns	>0.9999	D-I
DHP 1 vs. DHP 1+ E2 1	8.173	-22.97 to 39.32	No	ns	>0.9999	D-J
DHP 1 vs. Org 0.1+ Tes 1	5.691	-18.12 to 29.50	No	ns	>0.9999	D-K
DHP 1 vs. EtOH	8.881	-13.78 to 31.54	No	ns	0.9996	D-L
DHP 1 vs. Tes 0.1	2.246	-28.90 to 33.39	No	ns	>0.9999	D-M
DHP 1 vs. Tes 1	-15.17	-46.32 to 15.98	No	ns	0.9896	D-N
DHP 1 vs. P4 1	5.463	-25.68 to 36.61	No	ns	>0.9999	D-O
DHP 1 vs. E2 1	3.898	-27.25 to 35.04	No	ns	>0.9999	D-P
DHP 1 vs. Org 0.1	-22.13	-53.28 to 9.014	No	ns	0.6202	D-Q
DHP 1 vs. DHP 0.1+Tes 0.1	-9.645	-40.79 to 21.50	No	ns	>0.9999	D-R
DHP 1 vs. Org 0.1+Tes 0.1	-29.96	-57.31 to -2.602	Yes	*	0.0144	D-S
DHP 1 vs. EtOH	7.515	-16.61 to 31.64	No	ns	>0.9999	D-T
DHP 1 vs. DHP 1	-21.6	-50.44 to 7.237	No	ns	0.5051	D-U
DHP 1 vs. DHP 1+ E2 1	-3.132	-34.28 to 28.01	No	ns	>0.9999	D-V
DHP 1 vs. DHP 1+ Tes 1	-18.28	-49.42 to 12.87	No	ns	0.9106	D-W
DHP 1 vs. EtOH	6.821	-17.42 to 31.07	No	ns	>0.9999	D-X
DHP 1 vs. Org 0.1+Tes 0.1	-7.657	-38.80 to 23.49	No	ns	>0.9999	D-Y
DHP 1 vs. Tes 1	-28.1	-59.24 to 3.051	No	ns	0.1484	D-Z
DHP 1 vs. Org 0.1+ es 1	-44.61	-71.97 to -17.26	Yes	****	<0.0001	D-AA
P4 1 vs. E2 1	1.104	-32.19 to 34.40	No	ns	>0.9999	E-F
P4 1 vs. Org 0.1	1.295	-26.85 to 29.44	No	ns	>0.9999	E-G
P4 1 vs. DHP 0.1+Tes 0.1	2.152	-33.44 to 37.75	No	ns	>0.9999	E-H
P4 1 vs. DHP 1+Tes 1	-0.7867	-34.08 to 32.51	No	ns	>0.9999	E-I
P4 1 vs. DHP 1+ E2 1	0.8519	-32.44 to 34.15	No	ns	>0.9999	E-J
P4 1 vs. Org 0.1+ Tes 1	-1.631	-28.19 to 24.93	No	ns	>0.9999	E-K
P4 1 vs. EtOH	1.56	-23.98 to 27.10	No	ns	>0.9999	E-L
P4 1 vs. Tes 0.1	-5.076	-38.37 to 28.22	No	ns	>0.9999	E-M
P4 1 vs. Tes 1	-22.49	-55.79 to 10.81	No	ns	0.7208	E-N
P4 1 vs. P4 1	-1.858	-35.15 to 31.44	No	ns	>0.9999	E-O
P4 1 vs. E2 1	-3.423	-36.72 to 29.87	No	ns	>0.9999	E-P
P4 1 vs. Org 0.1	-29.45	-62.75 to 3.843	No	ns	0.176	E-Q
P4 1 vs. DHP 0.1+Tes 0.1	-16.97	-50.26 to 16.33	No	ns	0.9813	E-R
P4 1 vs. Org 0.1+Tes 0.1	-37.28	-67.06 to -7.498	Yes	**	0.0013	E-S
P4 1 vs. EtOH	0.1941	-26.65 to 27.04	No	ns	>0.9999	E-T
P4 1 vs. DHP 1	-28.92	-60.07 to 2.226	No	ns	0.1129	E-U
P4 1 vs. DHP 1+ E2 1	-10.45	-43.75 to 22.84	No	ns	>0.9999	E-V
P4 1 vs. DHP 1+ Tes 1	-25.6	-58.90 to 7.698	No	ns	0.4471	E-W
P4 1 vs. EtOH	-0.5001	-27.45 to 26.45	No	ns	>0.9999	E-X
P4 1 vs. Org 0.1+Tes 0.1	-14.98	-48.27 to 18.32	No	ns	0.9966	E-Y
P4 1 vs. Tes 1	-35.42	-68.71 to -2.120	Yes	*	0.0221	E-Z
P4 1 vs. Org 0.1+ es 1	-51.93	-81.71 to -22.15	Yes	****	<0.0001	E-AA
E2 1 vs. Org 0.1	0.1911	-27.95 to 28.33	No	ns	>0.9999	F-G
E2 1 vs. DHP 0.1+Tes 0.1	1.048	-34.55 to 36.64	No	ns	>0.9999	F-H
E2 1 vs. DHP 1+Tes 1	-1.891	-35.19 to 31.41	No	ns	>0.9999	F-I
E2 1 vs. DHP 1+ E2 1	-0.2522	-33.55 to 33.04	No	ns	>0.9999	F-J
E2 1 vs. Org 0.1+ Tes 1	-2.735	-29.30 to 23.83	No	ns	>0.9999	F-K
E2 1 vs. EtOH	0.4561	-25.08 to 25.99	No	ns	>0.9999	F-L
E2 1 vs. Tes 0.1	-6.18	-39.48 to 27.12	No	ns	>0.9999	F-M
E2 1 vs. Tes 1	-23.59	-56.89 to 9.702	No	ns	0.6261	F-N
E2 1 vs. P4 1	-2.962	-36.26 to 30.33	No	ns	>0.9999	F-O
E2 1 vs. E2 1	-4.527	-37.82 to 28.77	No	ns	>0.9999	F-P
E2 1 vs. Org 0.1	-30.56	-63.85 to 2.739	No	ns	0.1265	F-Q
E2 1 vs. DHP 0.1+Tes 0.1	-18.07	-51.37 to 15.23	No	ns	0.9604	F-R
E2 1 vs. Org 0.1+Tes 0.1	-38.38	-68.17 to -8.602	Yes	***	0.0007	F-S
E2 1 vs. EtOH	-0.9099	-27.75 to 25.93	No	ns	>0.9999	F-T
E2 1 vs. DHP 1	-30.02	-61.17 to 1.122	No	ns	0.0764	F-U
E2 1 vs. DHP 1+ E2 1	-11.56	-44.85 to 21.74	No	ns	>0.9999	F-V
E2 1 vs. DHP 1+ Tes 1	-26.7	-60.00 to 6.594	No	ns	0.3553	F-W
E2 1 vs. EtOH	-1.604	-28.56 to 25.35	No	ns	>0.9999	F-X
E2 1 vs. Org 0.1+Tes 0.1	-16.08	-49.38 to 17.21	No	ns	0.9907	F-Y
E2 1 vs. Tes 1	-36.52	-69.82 to -3.224	Yes	*	0.0141	F-Z
E2 1 vs. Org 0.1+ es 1	-53.04	-82.82 to -23.26	Yes	****	<0.0001	F-AA
Org 0.1 vs. DHP 0.1+Tes 0.1	0.857	-29.97 to 31.68	No	ns	>0.9999	G-H
Org 0.1 vs. DHP 1+Tes 1	-2.082	-30.22 to 26.06	No	ns	>0.9999	G-I
Org 0.1 vs. DHP 1+ E2 1	-0.4432	-28.58 to 27.70	No	ns	>0.9999	G-J
Org 0.1 vs. Org 0.1+ Tes 1	-2.926	-22.64 to 16.79	No	ns	>0.9999	G-K
Org 0.1 vs. EtOH	0.2651	-18.05 to 18.58	No	ns	>0.9999	G-L
Org 0.1 vs. Tes 0.1	-6.371	-34.51 to 21.77	No	ns	>0.9999	G-M
Org 0.1 vs. Tes 1	-23.79	-51.93 to 4.356	No	ns	0.2515	G-N
Org 0.1 vs. P4 1	-3.153	-31.29 to 24.99	No	ns	>0.9999	G-O
Org 0.1 vs. E2 1	-4.718	-32.86 to 23.42	No	ns	>0.9999	G-P
Org 0.1 vs. Org 0.1	-30.75	-58.89 to -2.608	Yes	*	0.0149	G-Q
Org 0.1 vs. DHP 0.1+Tes 0.1	-18.26	-46.40 to 9.880	No	ns	0.7893	G-R
Org 0.1 vs. Org 0.1+Tes 0.1	-38.57	-62.45 to -14.70	Yes	****	<0.0001	G-S
Org 0.1 vs. EtOH	-1.101	-21.20 to 19.00	No	ns	>0.9999	G-T
Org 0.1 vs. DHP 1	-30.22	-55.78 to -4.655	Yes	**	0.004	G-U
Org 0.1 vs. DHP 1+ E2 1	-11.75	-39.89 to 16.39	No	ns	0.9989	G-V
Org 0.1 vs. DHP 1+ Tes 1	-26.89	-55.03 to 1.247	No	ns	0.084	G-W
Org 0.1 vs. EtOH	-1.795	-22.03 to 18.44	No	ns	>0.9999	G-X
Org 0.1 vs. Org 0.1+Tes 0.1	-16.27	-44.41 to 11.87	No	ns	0.9226	G-Y
Org 0.1 vs. Tes 1	-36.71	-64.85 to -8.571	Yes	***	0.0005	G-Z
Org 0.1 vs. Org 0.1+ es 1	-53.23	-77.11 to -29.35	Yes	****	<0.0001	G-AA
DHP 0.1+Tes 0.1 vs. DHP 1+Tes 1	-2.939	-38.53 to 32.66	No	ns	>0.9999	H-I
DHP 0.1+Tes 0.1 vs. DHP 1+ E2 1	-1.3	-36.90 to 34.30	No	ns	>0.9999	H-J
DHP 0.1+Tes 0.1 vs. Org 0.1+ Tes 1	-3.783	-33.18 to 25.61	No	ns	>0.9999	H-K
DHP 0.1+Tes 0.1 vs. EtOH	-0.5919	-29.06 to 27.88	No	ns	>0.9999	H-L
DHP 0.1+Tes 0.1 vs. Tes 0.1	-7.228	-42.82 to 28.37	No	ns	>0.9999	H-M
DHP 0.1+Tes 0.1 vs. Tes 1	-24.64	-60.24 to 10.95	No	ns	0.6737	H-N
DHP 0.1+Tes 0.1 vs. P4 1	-4.01	-39.61 to 31.59	No	ns	>0.9999	H-O
DHP 0.1+Tes 0.1 vs. E2 1	-5.575	-41.17 to 30.02	No	ns	>0.9999	H-P
DHP 0.1+Tes 0.1 vs. Org 0.1	-31.61	-67.20 to 3.990	No	ns	0.1705	H-Q
DHP 0.1+Tes 0.1 vs. DHP 0.1+Tes 0.1	-19.12	-54.71 to 16.48	No	ns	0.9648	H-R
DHP 0.1+Tes 0.1 vs. Org 0.1+Tes 0.1	-39.43	-71.76 to -7.100	Yes	**	0.0022	H-S
DHP 0.1+Tes 0.1 vs. EtOH	-1.958	-31.61 to 27.69	No	ns	>0.9999	H-T
DHP 0.1+Tes 0.1 vs. DHP 1	-31.07	-64.67 to 2.520	No	ns	0.1173	H-U
DHP 0.1+Tes 0.1 vs. DHP 1+ E2 1	-12.61	-48.20 to 22.99	No	ns	>0.9999	H-V
DHP 0.1+Tes 0.1 vs. DHP 1+ Tes 1	-27.75	-63.35 to 7.845	No	ns	0.4162	H-W
DHP 0.1+Tes 0.1 vs. EtOH	-2.652	-32.40 to 27.09	No	ns	>0.9999	H-X
DHP 0.1+Tes 0.1 vs. Org 0.1+Tes 0.1	-17.13	-52.73 to 18.47	No	ns	0.9911	H-Y
DHP 0.1+Tes 0.1 vs. Tes 1	-37.57	-73.16 to -1.973	Yes	*	0.0247	H-Z
DHP 0.1+Tes 0.1 vs. Org 0.1+ es 1	-54.09	-86.42 to -21.75	Yes	****	<0.0001	H-AA
DHP 1+Tes 1 vs. DHP 1+ E2 1	1.639	-31.66 to 34.94	No	ns	>0.9999	I-J
DHP 1+Tes 1 vs. Org 0.1+ Tes 1	-0.8441	-27.41 to 25.72	No	ns	>0.9999	I-K
DHP 1+Tes 1 vs. EtOH	2.347	-23.19 to 27.88	No	ns	>0.9999	I-L
DHP 1+Tes 1 vs. Tes 0.1	-4.289	-37.59 to 29.01	No	ns	>0.9999	I-M
DHP 1+Tes 1 vs. Tes 1	-21.7	-55.00 to 11.59	No	ns	0.7822	I-N
DHP 1+Tes 1 vs. P4 1	-1.071	-34.37 to 32.23	No	ns	>0.9999	I-O
DHP 1+Tes 1 vs. E2 1	-2.637	-35.93 to 30.66	No	ns	>0.9999	I-P
DHP 1+Tes 1 vs. Org 0.1	-28.67	-61.96 to 4.630	No	ns	0.2191	I-Q
DHP 1+Tes 1 vs. DHP 0.1+Tes 0.1	-16.18	-49.48 to 17.12	No	ns	0.9899	I-R
DHP 1+Tes 1 vs. Org 0.1+Tes 0.1	-36.49	-66.27 to -6.712	Yes	**	0.002	I-S
DHP 1+Tes 1 vs. EtOH	0.9808	-25.86 to 27.83	No	ns	>0.9999	I-T
DHP 1+Tes 1 vs. DHP 1	-28.13	-59.28 to 3.012	No	ns	0.1466	I-U
DHP 1+Tes 1 vs. DHP 1+ E2 1	-9.667	-42.96 to 23.63	No	ns	>0.9999	I-V
DHP 1+Tes 1 vs. DHP 1+ Tes 1	-24.81	-58.11 to 8.485	No	ns	0.5166	I-W
DHP 1+Tes 1 vs. EtOH	0.2866	-26.66 to 27.24	No	ns	>0.9999	I-X
DHP 1+Tes 1 vs. Org 0.1+Tes 0.1	-14.19	-47.49 to 19.11	No	ns	0.9985	I-Y
DHP 1+Tes 1 vs. Tes 1	-34.63	-67.93 to -1.334	Yes	*	0.0302	I-Z
DHP 1+Tes 1 vs. Org 0.1+ es 1	-51.15	-80.93 to -21.36	Yes	****	<0.0001	I-AA
DHP 1+ E2 1 vs. Org 0.1+ Tes 1	-2.483	-29.04 to 24.08	No	ns	>0.9999	J-K
DHP 1+ E2 1 vs. EtOH	0.7083	-24.83 to 26.25	No	ns	>0.9999	J-L
DHP 1+ E2 1 vs. Tes 0.1	-5.927	-39.22 to 27.37	No	ns	>0.9999	J-M
DHP 1+ E2 1 vs. Tes 1	-23.34	-56.64 to 9.955	No	ns	0.6483	J-N
DHP 1+ E2 1 vs. P4 1	-2.71	-36.01 to 30.59	No	ns	>0.9999	J-O
DHP 1+ E2 1 vs. E2 1	-4.275	-37.57 to 29.02	No	ns	>0.9999	J-P
DHP 1+ E2 1 vs. Org 0.1	-30.31	-63.60 to 2.991	No	ns	0.1367	J-Q
DHP 1+ E2 1 vs. DHP 0.1+Tes 0.1	-17.82	-51.11 to 15.48	No	ns	0.9663	J-R
DHP 1+ E2 1 vs. Org 0.1+Tes 0.1	-38.13	-67.91 to -8.350	Yes	***	0.0008	J-S
DHP 1+ E2 1 vs. EtOH	-0.6577	-27.50 to 26.19	No	ns	>0.9999	J-T
DHP 1+ E2 1 vs. DHP 1	-29.77	-60.92 to 1.374	No	ns	0.0838	J-U
DHP 1+ E2 1 vs. DHP 1+ E2 1	-11.31	-44.60 to 21.99	No	ns	>0.9999	J-V
DHP 1+ E2 1 vs. DHP 1+ Tes 1	-26.45	-59.75 to 6.846	No	ns	0.3755	J-W
DHP 1+ E2 1 vs. EtOH	-1.352	-28.30 to 25.60	No	ns	>0.9999	J-X
DHP 1+ E2 1 vs. Org 0.1+Tes 0.1	-15.83	-49.13 to 17.47	No	ns	0.9925	J-Y
DHP 1+ E2 1 vs. Tes 1	-36.27	-69.57 to -2.972	Yes	*	0.0156	J-Z
DHP 1+ E2 1 vs. Org 0.1+ es 1	-52.79	-82.57 to -23.00	Yes	****	<0.0001	J-AA
Org 0.1+ Tes 1 vs. EtOH	3.191	-12.59 to 18.97	No	ns	>0.9999	K-L
Org 0.1+ Tes 1 vs. Tes 0.1	-3.445	-30.01 to 23.12	No	ns	>0.9999	K-M
Org 0.1+ Tes 1 vs. Tes 1	-20.86	-47.42 to 5.702	No	ns	0.4003	K-N
Org 0.1+ Tes 1 vs. P4 1	-0.2272	-26.79 to 26.33	No	ns	>0.9999	K-O
Org 0.1+ Tes 1 vs. E2 1	-1.792	-28.35 to 24.77	No	ns	>0.9999	K-P
Org 0.1+ Tes 1 vs. Org 0.1	-27.82	-54.38 to -1.261	Yes	*	0.0274	K-Q
Org 0.1+ Tes 1 vs. DHP 0.1+Tes 0.1	-15.34	-41.90 to 11.23	No	ns	0.9238	K-R
Org 0.1+ Tes 1 vs. Org 0.1+Tes 0.1	-35.65	-57.64 to -13.65	Yes	****	<0.0001	K-S
Org 0.1+ Tes 1 vs. EtOH	1.825	-15.99 to 19.64	No	ns	>0.9999	K-T
Org 0.1+ Tes 1 vs. DHP 1	-27.29	-51.10 to -3.479	Yes	**	0.0069	K-U
Org 0.1+ Tes 1 vs. DHP 1+ E2 1	-8.823	-35.38 to 17.74	No	ns	>0.9999	K-V
Org 0.1+ Tes 1 vs. DHP 1+ Tes 1	-23.97	-50.53 to 2.594	No	ns	0.1479	K-W
Org 0.1+ Tes 1 vs. EtOH	1.131	-16.85 to 19.11	No	ns	>0.9999	K-X
Org 0.1+ Tes 1 vs. Org 0.1+Tes 0.1	-13.35	-39.91 to 13.21	No	ns	0.9843	K-Y
Org 0.1+ Tes 1 vs. Tes 1	-33.79	-60.35 to -7.225	Yes	***	0.0009	K-Z
Org 0.1+ Tes 1 vs. Org 0.1+ es 1	-50.3	-72.30 to -28.31	Yes	****	<0.0001	K-AA
EtOH vs. Tes 0.1	-6.636	-32.17 to 18.90	No	ns	>0.9999	L-M
EtOH vs. Tes 1	-24.05	-49.59 to 1.487	No	ns	0.098	L-N
EtOH vs. P4 1	-3.418	-28.96 to 22.12	No	ns	>0.9999	L-O
EtOH vs. E2 1	-4.983	-30.52 to 20.55	No	ns	>0.9999	L-P
EtOH vs. Org 0.1	-31.01	-56.55 to -5.476	Yes	**	0.0024	L-Q
EtOH vs. DHP 0.1+Tes 0.1	-18.53	-44.06 to 7.011	No	ns	0.5758	L-R
EtOH vs. Org 0.1+Tes 0.1	-38.84	-59.59 to -18.09	Yes	****	<0.0001	L-S
EtOH vs. EtOH	-1.366	-17.62 to 14.89	No	ns	>0.9999	L-T
EtOH vs. DHP 1	-30.48	-53.14 to -7.818	Yes	***	0.0003	L-U
EtOH vs. DHP 1+ E2 1	-12.01	-37.55 to 13.52	No	ns	0.9935	L-V
EtOH vs. DHP 1+ Tes 1	-27.16	-52.70 to -1.621	Yes	*	0.0222	L-W
EtOH vs. EtOH	-2.06	-18.49 to 14.37	No	ns	>0.9999	L-X
EtOH vs. Org 0.1+Tes 0.1	-16.54	-42.08 to 8.999	No	ns	0.7925	L-Y
EtOH vs. Tes 1	-36.98	-62.51 to -11.44	Yes	****	<0.0001	L-Z
EtOH vs. Org 0.1+ es 1	-53.49	-74.24 to -32.75	Yes	****	<0.0001	L-AA
Tes 0.1 vs. Tes 1	-17.41	-50.71 to 15.88	No	ns	0.9742	M-N
Tes 0.1 vs. P4 1	3.218	-30.08 to 36.51	No	ns	>0.9999	M-O
Tes 0.1 vs. E2 1	1.652	-31.64 to 34.95	No	ns	>0.9999	M-P
Tes 0.1 vs. Org 0.1	-24.38	-57.67 to 8.919	No	ns	0.5557	M-Q
Tes 0.1 vs. DHP 0.1+Tes 0.1	-11.89	-45.19 to 21.41	No	ns	>0.9999	M-R
Tes 0.1 vs. Org 0.1+Tes 0.1	-32.2	-61.99 to -2.423	Yes	*	0.0174	M-S
Tes 0.1 vs. EtOH	5.27	-21.58 to 32.11	No	ns	>0.9999	M-T
Tes 0.1 vs. DHP 1	-23.85	-54.99 to 7.301	No	ns	0.4564	M-U
Tes 0.1 vs. DHP 1+ E2 1	-5.378	-38.67 to 27.92	No	ns	>0.9999	M-V
Tes 0.1 vs. DHP 1+ Tes 1	-20.52	-53.82 to 12.77	No	ns	0.8604	M-W
Tes 0.1 vs. EtOH	4.575	-22.38 to 31.53	No	ns	>0.9999	M-X
Tes 0.1 vs. Org 0.1+Tes 0.1	-9.903	-43.20 to 23.39	No	ns	>0.9999	M-Y
Tes 0.1 vs. Tes 1	-30.34	-63.64 to 2.955	No	ns	0.1352	M-Z
Tes 0.1 vs. Org 0.1+ es 1	-46.86	-76.64 to -17.08	Yes	****	<0.0001	M-AA
Tes 1 vs. P4 1	20.63	-12.66 to 53.93	No	ns	0.854	N-O
Tes 1 vs. E2 1	19.07	-14.23 to 52.36	No	ns	0.9298	N-P
Tes 1 vs. Org 0.1	-6.963	-40.26 to 26.33	No	ns	>0.9999	N-Q
Tes 1 vs. DHP 0.1+Tes 0.1	5.524	-27.77 to 38.82	No	ns	>0.9999	N-R
Tes 1 vs. Org 0.1+Tes 0.1	-14.79	-44.57 to 14.99	No	ns	0.9865	N-S
Tes 1 vs. EtOH	22.68	-4.160 to 49.53	No	ns	0.252	N-T
Tes 1 vs. DHP 1	-6.43	-37.58 to 24.72	No	ns	>0.9999	N-U
Tes 1 vs. DHP 1+ E2 1	12.04	-21.26 to 45.33	No	ns	>0.9999	N-V
Tes 1 vs. DHP 1+ Tes 1	-3.108	-36.41 to 30.19	No	ns	>0.9999	N-W
Tes 1 vs. EtOH	21.99	-4.961 to 48.94	No	ns	0.3196	N-X
Tes 1 vs. Org 0.1+Tes 0.1	7.512	-25.78 to 40.81	No	ns	>0.9999	N-Y
Tes 1 vs. Tes 1	-12.93	-46.22 to 20.37	No	ns	0.9997	N-Z
Tes 1 vs. Org 0.1+ es 1	-29.44	-59.22 to 0.3387	No	ns	0.0573	N-AA
P4 1 vs. E2 1	-1.565	-34.86 to 31.73	No	ns	>0.9999	O-P
P4 1 vs. Org 0.1	-27.6	-60.89 to 5.701	No	ns	0.2885	O-Q
P4 1 vs. DHP 0.1+Tes 0.1	-15.11	-48.41 to 18.19	No	ns	0.9961	O-R
P4 1 vs. Org 0.1+Tes 0.1	-35.42	-65.20 to -5.640	Yes	**	0.0036	O-S
P4 1 vs. EtOH	2.052	-24.79 to 28.90	No	ns	>0.9999	O-T
P4 1 vs. DHP 1	-27.06	-58.21 to 4.084	No	ns	0.2039	O-U
P4 1 vs. DHP 1+ E2 1	-8.595	-41.89 to 24.70	No	ns	>0.9999	O-V
P4 1 vs. DHP 1+ Tes 1	-23.74	-57.04 to 9.556	No	ns	0.613	O-W
P4 1 vs. EtOH	1.358	-25.59 to 28.31	No	ns	>0.9999	O-X
P4 1 vs. Org 0.1+Tes 0.1	-13.12	-46.42 to 20.18	No	ns	0.9996	O-Y
P4 1 vs. Tes 1	-33.56	-66.86 to -0.2622	Yes	*	0.0454	O-Z
P4 1 vs. Org 0.1+ es 1	-50.08	-79.86 to -20.29	Yes	****	<0.0001	O-AA
E2 1 vs. Org 0.1	-26.03	-59.33 to 7.266	No	ns	0.4102	P-Q
E2 1 vs. DHP 0.1+Tes 0.1	-13.54	-46.84 to 19.75	No	ns	0.9993	P-R
E2 1 vs. Org 0.1+Tes 0.1	-33.86	-63.64 to -4.075	Yes	**	0.0079	P-S
E2 1 vs. EtOH	3.617	-23.23 to 30.46	No	ns	>0.9999	P-T
E2 1 vs. DHP 1	-25.5	-56.64 to 5.649	No	ns	0.3129	P-U
E2 1 vs. DHP 1+ E2 1	-7.03	-40.33 to 26.27	No	ns	>0.9999	P-V
E2 1 vs. DHP 1+ Tes 1	-22.18	-55.47 to 11.12	No	ns	0.7462	P-W
E2 1 vs. EtOH	2.923	-24.03 to 29.87	No	ns	>0.9999	P-X
E2 1 vs. Org 0.1+Tes 0.1	-11.56	-44.85 to 21.74	No	ns	>0.9999	P-Y
E2 1 vs. Tes 1	-31.99	-65.29 to 1.303	No	ns	0.0792	P-Z
E2 1 vs. Org 0.1+ es 1	-48.51	-78.29 to -18.73	Yes	****	<0.0001	P-AA
Org 0.1 vs. DHP 0.1+Tes 0.1	12.49	-20.81 to 45.78	No	ns	0.9998	Q-R
Org 0.1 vs. Org 0.1+Tes 0.1	-7.826	-37.61 to 21.96	No	ns	>0.9999	Q-S
Org 0.1 vs. EtOH	29.65	2.803 to 56.49	Yes	*	0.0126	Q-T
Org 0.1 vs. DHP 1	0.5331	-30.61 to 31.68	No	ns	>0.9999	Q-U
Org 0.1 vs. DHP 1+ E2 1	19	-14.30 to 52.30	No	ns	0.9323	Q-V
Org 0.1 vs. DHP 1+ Tes 1	3.855	-29.44 to 37.15	No	ns	>0.9999	Q-W
Org 0.1 vs. EtOH	28.95	2.002 to 55.90	Yes	*	0.0192	Q-X
Org 0.1 vs. Org 0.1+Tes 0.1	14.48	-18.82 to 47.77	No	ns	0.998	Q-Y
Org 0.1 vs. Tes 1	-5.963	-39.26 to 27.33	No	ns	>0.9999	Q-Z
Org 0.1 vs. Org 0.1+ es 1	-22.48	-52.26 to 7.302	No	ns	0.488	Q-AA
DHP 0.1+Tes 0.1 vs. Org 0.1+Tes 0.1	-20.31	-50.10 to 9.468	No	ns	0.7025	R-S
DHP 0.1+Tes 0.1 vs. EtOH	17.16	-9.684 to 44.01	No	ns	0.8121	R-T
DHP 0.1+Tes 0.1 vs. DHP 1	-11.95	-43.10 to 19.19	No	ns	0.9997	R-U
DHP 0.1+Tes 0.1 vs. DHP 1+ E2 1	6.513	-26.78 to 39.81	No	ns	>0.9999	R-V
DHP 0.1+Tes 0.1 vs. DHP 1+ Tes 1	-8.632	-41.93 to 24.66	No	ns	>0.9999	R-W
DHP 0.1+Tes 0.1 vs. EtOH	16.47	-10.49 to 43.42	No	ns	0.8707	R-X
DHP 0.1+Tes 0.1 vs. Org 0.1+Tes 0.1	1.988	-31.31 to 35.28	No	ns	>0.9999	R-Y
DHP 0.1+Tes 0.1 vs. Tes 1	-18.45	-51.75 to 14.85	No	ns	0.9502	R-Z
DHP 0.1+Tes 0.1 vs. Org 0.1+ es 1	-34.97	-64.75 to -5.185	Yes	**	0.0045	R-AA
Org 0.1+Tes 0.1 vs. EtOH	37.47	15.14 to 59.81	Yes	****	<0.0001	S-T
Org 0.1+Tes 0.1 vs. DHP 1	8.359	-19.00 to 35.72	No	ns	>0.9999	S-U
Org 0.1+Tes 0.1 vs. DHP 1+ E2 1	26.83	-2.955 to 56.61	No	ns	0.1503	S-V
Org 0.1+Tes 0.1 vs. DHP 1+ Tes 1	11.68	-18.10 to 41.46	No	ns	0.9996	S-W
Org 0.1+Tes 0.1 vs. EtOH	36.78	14.32 to 59.24	Yes	****	<0.0001	S-X
Org 0.1+Tes 0.1 vs. Org 0.1+Tes 0.1	22.3	-7.480 to 52.08	No	ns	0.5057	S-Y
Org 0.1+Tes 0.1 vs. Tes 1	1.863	-27.92 to 31.64	No	ns	>0.9999	S-Z
Org 0.1+Tes 0.1 vs. Org 0.1+ es 1	-14.65	-40.44 to 11.14	No	ns	0.9352	S-AA
EtOH vs. DHP 1	-29.11	-53.24 to -4.989	Yes	**	0.0027	T-U
EtOH vs. DHP 1+ E2 1	-10.65	-37.49 to 16.20	No	ns	0.9995	T-V
EtOH vs. DHP 1+ Tes 1	-25.79	-52.64 to 1.052	No	ns	0.0793	T-W
EtOH vs. EtOH	-0.6942	-19.09 to 17.70	No	ns	>0.9999	T-X
EtOH vs. Org 0.1+Tes 0.1	-15.17	-42.02 to 11.67	No	ns	0.9386	T-Y
EtOH vs. Tes 1	-35.61	-62.46 to -8.766	Yes	***	0.0004	T-Z
EtOH vs. Org 0.1+ es 1	-52.13	-74.46 to -29.79	Yes	****	<0.0001	T-AA
DHP 1 vs. DHP 1+ E2 1	18.47	-12.68 to 49.61	No	ns	0.9014	U-V
DHP 1 vs. DHP 1+ Tes 1	3.322	-27.82 to 34.47	No	ns	>0.9999	U-W
DHP 1 vs. EtOH	28.42	4.176 to 52.66	Yes	**	0.0047	U-X
DHP 1 vs. Org 0.1+Tes 0.1	13.94	-17.20 to 45.09	No	ns	0.9968	U-Y
DHP 1 vs. Tes 1	-6.496	-37.64 to 24.65	No	ns	>0.9999	U-Z
DHP 1 vs. Org 0.1+ es 1	-23.01	-50.37 to 4.343	No	ns	0.2602	U-AA
DHP 1+ E2 1 vs. DHP 1+ Tes 1	-15.15	-48.44 to 18.15	No	ns	0.996	V-W
DHP 1+ E2 1 vs. EtOH	9.953	-17.00 to 36.90	No	ns	0.9999	V-X
DHP 1+ E2 1 vs. Org 0.1+Tes 0.1	-4.525	-37.82 to 28.77	No	ns	>0.9999	V-Y
DHP 1+ E2 1 vs. Tes 1	-24.96	-58.26 to 8.333	No	ns	0.5031	V-Z
DHP 1+ E2 1 vs. Org 0.1+ es 1	-41.48	-71.26 to -11.70	Yes	***	0.0001	V-AA
DHP 1+ Tes 1 vs. EtOH	25.1	-1.853 to 52.05	No	ns	0.1097	W-X
DHP 1+ Tes 1 vs. Org 0.1+Tes 0.1	10.62	-22.68 to 43.92	No	ns	>0.9999	W-Y
DHP 1+ Tes 1 vs. Tes 1	-9.818	-43.12 to 23.48	No	ns	>0.9999	W-Z
DHP 1+ Tes 1 vs. Org 0.1+ es 1	-26.33	-56.12 to 3.447	No	ns	0.1766	W-AA
EtOH vs. Org 0.1+Tes 0.1	-14.48	-41.43 to 12.47	No	ns	0.9648	X-Y
EtOH vs. Tes 1	-34.92	-61.87 to -7.966	Yes	***	0.0006	X-Z
EtOH vs. Org 0.1+ es 1	-51.43	-73.90 to -28.97	Yes	****	<0.0001	X-AA
Org 0.1+Tes 0.1 vs. Tes 1	-20.44	-53.74 to 12.86	No	ns	0.8653	Y-Z
Org 0.1+Tes 0.1 vs. Org 0.1+ es 1	-36.95	-66.74 to -7.173	Yes	**	0.0016	Y-AA
Tes 1 vs. Org 0.1+ es 1	-16.52	-46.30 to 13.27	No	ns	0.9498	Z-AA
Test details	Mean 1	Mean 2	Mean Diff.	SE of diff.	n1	n2	q	DF
EtOH vs. Tes 0.1	0	1.818	-1.818	5.573	51	15	0.4613	412
EtOH vs. Tes 1	0	3.331	-3.331	4.84	51	22	0.9734	412
EtOH vs. DHP 1	0	14.1	-14.1	6.088	51	12	3.275	412
EtOH vs. P4 1	0	6.778	-6.778	6.86	51	9	1.397	412
EtOH vs. E2 1	0	5.674	-5.674	6.86	51	9	1.17	412
EtOH vs. Org 0.1	0	5.483	-5.483	4.92	51	21	1.576	412
EtOH vs. DHP 0.1+Tes 0.1	0	4.626	-4.626	7.648	51	7	0.8554	412
EtOH vs. DHP 1+Tes 1	0	7.564	-7.564	6.86	51	9	1.559	412
EtOH vs. DHP 1+ E2 1	0	5.926	-5.926	6.86	51	9	1.222	412
EtOH vs. Org 0.1+ Tes 1	0	8.409	-8.409	4.239	51	33	2.805	412
EtOH vs. EtOH	0	5.218	-5.218	3.757	51	51	1.964	412
EtOH vs. Tes 0.1	0	11.85	-11.85	6.86	51	9	2.444	412
EtOH vs. Tes 1	0	29.27	-29.27	6.86	51	9	6.034	412
EtOH vs. P4 1	0	8.636	-8.636	6.86	51	9	1.78	412
EtOH vs. E2 1	0	10.2	-10.2	6.86	51	9	2.103	412
EtOH vs. Org 0.1	0	36.23	-36.23	6.86	51	9	7.469	412
EtOH vs. DHP 0.1+Tes 0.1	0	23.74	-23.74	6.86	51	9	4.895	412
EtOH vs. Org 0.1+Tes 0.1	0	44.06	-44.06	5.573	51	15	11.18	412
EtOH vs. EtOH	0	6.584	-6.584	4.366	51	30	2.133	412
EtOH vs. DHP 1	0	35.7	-35.7	6.088	51	12	8.293	412
EtOH vs. DHP 1+ E2 1	0	17.23	-17.23	6.86	51	9	3.552	412
EtOH vs. DHP 1+ Tes 1	0	32.38	-32.38	6.86	51	9	6.674	412
EtOH vs. EtOH	0	7.278	-7.278	4.413	51	29	2.332	412
EtOH vs. Org 0.1+Tes 0.1	0	21.76	-21.76	6.86	51	9	4.485	412
EtOH vs. Tes 1	0	42.19	-42.19	6.86	51	9	8.699	412
EtOH vs. Org 0.1+ es 1	0	58.71	-58.71	5.573	51	15	14.9	412
Tes 0.1 vs. Tes 1	1.818	3.331	-1.513	6.353	15	22	0.3368	412
Tes 0.1 vs. DHP 1	1.818	14.1	-12.28	7.349	15	12	2.363	412
Tes 0.1 vs. P4 1	1.818	6.778	-4.96	8	15	9	0.8768	412
Tes 0.1 vs. E2 1	1.818	5.674	-3.856	8	15	9	0.6816	412
Tes 0.1 vs. Org 0.1	1.818	5.483	-3.665	6.414	15	21	0.808	412
Tes 0.1 vs. DHP 0.1+Tes 0.1	1.818	4.626	-2.808	8.685	15	7	0.4572	412
Tes 0.1 vs. DHP 1+Tes 1	1.818	7.564	-5.746	8	15	9	1.016	412
Tes 0.1 vs. DHP 1+ E2 1	1.818	5.926	-4.108	8	15	9	0.7262	412
Tes 0.1 vs. Org 0.1+ Tes 1	1.818	8.409	-6.591	5.908	15	33	1.577	412
Tes 0.1 vs. EtOH	1.818	5.218	-3.4	5.573	15	51	0.8627	412
Tes 0.1 vs. Tes 0.1	1.818	11.85	-10.04	8	15	9	1.774	412
Tes 0.1 vs. Tes 1	1.818	29.27	-27.45	8	15	9	4.852	412
Tes 0.1 vs. P4 1	1.818	8.636	-6.818	8	15	9	1.205	412
Tes 0.1 vs. E2 1	1.818	10.2	-8.383	8	15	9	1.482	412
Tes 0.1 vs. Org 0.1	1.818	36.23	-34.41	8	15	9	6.083	412
Tes 0.1 vs. DHP 0.1+Tes 0.1	1.818	23.74	-21.93	8	15	9	3.876	412
Tes 0.1 vs. Org 0.1+Tes 0.1	1.818	44.06	-42.24	6.928	15	15	8.622	412
Tes 0.1 vs. EtOH	1.818	6.584	-4.766	6	15	30	1.123	412
Tes 0.1 vs. DHP 1	1.818	35.7	-33.88	7.349	15	12	6.52	412
Tes 0.1 vs. DHP 1+ E2 1	1.818	17.23	-15.41	8	15	9	2.725	412
Tes 0.1 vs. DHP 1+ Tes 1	1.818	32.38	-30.56	8	15	9	5.402	412
Tes 0.1 vs. EtOH	1.818	7.278	-5.46	6.034	15	29	1.28	412
Tes 0.1 vs. Org 0.1+Tes 0.1	1.818	21.76	-19.94	8	15	9	3.525	412
Tes 0.1 vs. Tes 1	1.818	42.19	-40.38	8	15	9	7.138	412
Tes 0.1 vs. Org 0.1+ es 1	1.818	58.71	-56.89	6.928	15	15	11.61	412
Tes 1 vs. DHP 1	3.331	14.1	-10.77	6.809	22	12	2.236	412
Tes 1 vs. P4 1	3.331	6.778	-3.447	7.508	22	9	0.6492	412
Tes 1 vs. E2 1	3.331	5.674	-2.343	7.508	22	9	0.4413	412
Tes 1 vs. Org 0.1	3.331	5.483	-2.152	5.789	22	21	0.5257	412
Tes 1 vs. DHP 0.1+Tes 0.1	3.331	4.626	-1.295	8.234	22	7	0.2224	412
Tes 1 vs. DHP 1+Tes 1	3.331	7.564	-4.233	7.508	22	9	0.7974	412
Tes 1 vs. DHP 1+ E2 1	3.331	5.926	-2.595	7.508	22	9	0.4888	412
Tes 1 vs. Org 0.1+ Tes 1	3.331	8.409	-5.077	5.222	22	33	1.375	412
Tes 1 vs. EtOH	3.331	5.218	-1.887	4.84	22	51	0.5513	412
Tes 1 vs. Tes 0.1	3.331	11.85	-8.522	7.508	22	9	1.605	412
Tes 1 vs. Tes 1	3.331	29.27	-25.94	7.508	22	9	4.886	412
Tes 1 vs. P4 1	3.331	8.636	-5.305	7.508	22	9	0.9992	412
Tes 1 vs. E2 1	3.331	10.2	-6.87	7.508	22	9	1.294	412
Tes 1 vs. Org 0.1	3.331	36.23	-32.9	7.508	22	9	6.197	412
Tes 1 vs. DHP 0.1+Tes 0.1	3.331	23.74	-20.41	7.508	22	9	3.845	412
Tes 1 vs. Org 0.1+Tes 0.1	3.331	44.06	-40.73	6.353	22	15	9.065	412
Tes 1 vs. EtOH	3.331	6.584	-3.253	5.326	22	30	0.8637	412
Tes 1 vs. DHP 1	3.331	35.7	-32.37	6.809	22	12	6.722	412
Tes 1 vs. DHP 1+ E2 1	3.331	17.23	-13.9	7.508	22	9	2.618	412
Tes 1 vs. DHP 1+ Tes 1	3.331	32.38	-29.05	7.508	22	9	5.471	412
Tes 1 vs. EtOH	3.331	7.278	-3.947	5.365	22	29	1.04	412
Tes 1 vs. Org 0.1+Tes 0.1	3.331	21.76	-18.42	7.508	22	9	3.471	412
Tes 1 vs. Tes 1	3.331	42.19	-38.86	7.508	22	9	7.321	412
Tes 1 vs. Org 0.1+ es 1	3.331	58.71	-55.38	6.353	22	15	12.33	412
DHP 1 vs. P4 1	14.1	6.778	7.321	8.367	12	9	1.238	412
DHP 1 vs. E2 1	14.1	5.674	8.425	8.367	12	9	1.424	412
DHP 1 vs. Org 0.1	14.1	5.483	8.616	6.866	12	21	1.775	412
DHP 1 vs. DHP 0.1+Tes 0.1	14.1	4.626	9.473	9.024	12	7	1.485	412
DHP 1 vs. DHP 1+Tes 1	14.1	7.564	6.535	8.367	12	9	1.105	412
DHP 1 vs. DHP 1+ E2 1	14.1	5.926	8.173	8.367	12	9	1.382	412
DHP 1 vs. Org 0.1+ Tes 1	14.1	8.409	5.691	6.396	12	33	1.258	412
DHP 1 vs. EtOH	14.1	5.218	8.881	6.088	12	51	2.063	412
DHP 1 vs. Tes 0.1	14.1	11.85	2.246	8.367	12	9	0.3796	412
DHP 1 vs. Tes 1	14.1	29.27	-15.17	8.367	12	9	2.564	412
DHP 1 vs. P4 1	14.1	8.636	5.463	8.367	12	9	0.9235	412
DHP 1 vs. E2 1	14.1	10.2	3.898	8.367	12	9	0.6589	412
DHP 1 vs. Org 0.1	14.1	36.23	-22.13	8.367	12	9	3.741	412
DHP 1 vs. DHP 0.1+Tes 0.1	14.1	23.74	-9.645	8.367	12	9	1.63	412
DHP 1 vs. Org 0.1+Tes 0.1	14.1	44.06	-29.96	7.349	12	15	5.765	412
DHP 1 vs. EtOH	14.1	6.584	7.515	6.481	12	30	1.64	412
DHP 1 vs. DHP 1	14.1	35.7	-21.6	7.746	12	12	3.943	412
DHP 1 vs. DHP 1+ E2 1	14.1	17.23	-3.132	8.367	12	9	0.5294	412
DHP 1 vs. DHP 1+ Tes 1	14.1	32.38	-18.28	8.367	12	9	3.089	412
DHP 1 vs. EtOH	14.1	7.278	6.821	6.513	12	29	1.481	412
DHP 1 vs. Org 0.1+Tes 0.1	14.1	21.76	-7.657	8.367	12	9	1.294	412
DHP 1 vs. Tes 1	14.1	42.19	-28.1	8.367	12	9	4.749	412
DHP 1 vs. Org 0.1+ es 1	14.1	58.71	-44.61	7.349	12	15	8.585	412
P4 1 vs. E2 1	6.778	5.674	1.104	8.944	9	9	0.1746	412
P4 1 vs. Org 0.1	6.778	5.483	1.295	7.559	9	21	0.2423	412
P4 1 vs. DHP 0.1+Tes 0.1	6.778	4.626	2.152	9.562	9	7	0.3183	412
P4 1 vs. DHP 1+Tes 1	6.778	7.564	-0.7867	8.944	9	9	0.1244	412
P4 1 vs. DHP 1+ E2 1	6.778	5.926	0.8519	8.944	9	9	0.1347	412
P4 1 vs. Org 0.1+ Tes 1	6.778	8.409	-1.631	7.135	9	33	0.3232	412
P4 1 vs. EtOH	6.778	5.218	1.56	6.86	9	51	0.3216	412
P4 1 vs. Tes 0.1	6.778	11.85	-5.076	8.944	9	9	0.8025	412
P4 1 vs. Tes 1	6.778	29.27	-22.49	8.944	9	9	3.556	412
P4 1 vs. P4 1	6.778	8.636	-1.858	8.944	9	9	0.2938	412
P4 1 vs. E2 1	6.778	10.2	-3.423	8.944	9	9	0.5412	412
P4 1 vs. Org 0.1	6.778	36.23	-29.45	8.944	9	9	4.657	412
P4 1 vs. DHP 0.1+Tes 0.1	6.778	23.74	-16.97	8.944	9	9	2.683	412
P4 1 vs. Org 0.1+Tes 0.1	6.778	44.06	-37.28	8	9	15	6.59	412
P4 1 vs. EtOH	6.778	6.584	0.1941	7.211	9	30	0.03807	412
P4 1 vs. DHP 1	6.778	35.7	-28.92	8.367	9	12	4.888	412
P4 1 vs. DHP 1+ E2 1	6.778	17.23	-10.45	8.944	9	9	1.653	412
P4 1 vs. DHP 1+ Tes 1	6.778	32.38	-25.6	8.944	9	9	4.047	412
P4 1 vs. EtOH	6.778	7.278	-0.5001	7.24	9	29	0.09769	412
P4 1 vs. Org 0.1+Tes 0.1	6.778	21.76	-14.98	8.944	9	9	2.368	412
P4 1 vs. Tes 1	6.778	42.19	-35.42	8.944	9	9	5.6	412
P4 1 vs. Org 0.1+ es 1	6.778	58.71	-51.93	8	9	15	9.18	412
E2 1 vs. Org 0.1	5.674	5.483	0.1911	7.559	9	21	0.03574	412
E2 1 vs. DHP 0.1+Tes 0.1	5.674	4.626	1.048	9.562	9	7	0.155	412
E2 1 vs. DHP 1+Tes 1	5.674	7.564	-1.891	8.944	9	9	0.2989	412
E2 1 vs. DHP 1+ E2 1	5.674	5.926	-0.2522	8.944	9	9	0.03987	412
E2 1 vs. Org 0.1+ Tes 1	5.674	8.409	-2.735	7.135	9	33	0.542	412
E2 1 vs. EtOH	5.674	5.218	0.4561	6.86	9	51	0.09403	412
E2 1 vs. Tes 0.1	5.674	11.85	-6.18	8.944	9	9	0.9771	412
E2 1 vs. Tes 1	5.674	29.27	-23.59	8.944	9	9	3.731	412
E2 1 vs. P4 1	5.674	8.636	-2.962	8.944	9	9	0.4683	412
E2 1 vs. E2 1	5.674	10.2	-4.527	8.944	9	9	0.7158	412
E2 1 vs. Org 0.1	5.674	36.23	-30.56	8.944	9	9	4.832	412
E2 1 vs. DHP 0.1+Tes 0.1	5.674	23.74	-18.07	8.944	9	9	2.857	412
E2 1 vs. Org 0.1+Tes 0.1	5.674	44.06	-38.38	8	9	15	6.785	412
E2 1 vs. EtOH	5.674	6.584	-0.9099	7.211	9	30	0.1784	412
E2 1 vs. DHP 1	5.674	35.7	-30.02	8.367	9	12	5.075	412
E2 1 vs. DHP 1+ E2 1	5.674	17.23	-11.56	8.944	9	9	1.827	412
E2 1 vs. DHP 1+ Tes 1	5.674	32.38	-26.7	8.944	9	9	4.222	412
E2 1 vs. EtOH	5.674	7.278	-1.604	7.24	9	29	0.3133	412
E2 1 vs. Org 0.1+Tes 0.1	5.674	21.76	-16.08	8.944	9	9	2.543	412
E2 1 vs. Tes 1	5.674	42.19	-36.52	8.944	9	9	5.774	412
E2 1 vs. Org 0.1+ es 1	5.674	58.71	-53.04	8	9	15	9.376	412
Org 0.1 vs. DHP 0.1+Tes 0.1	5.483	4.626	0.857	8.281	21	7	0.1464	412
Org 0.1 vs. DHP 1+Tes 1	5.483	7.564	-2.082	7.559	21	9	0.3895	412
Org 0.1 vs. DHP 1+ E2 1	5.483	5.926	-0.4432	7.559	21	9	0.08292	412
Org 0.1 vs. Org 0.1+ Tes 1	5.483	8.409	-2.926	5.296	21	33	0.7812	412
Org 0.1 vs. EtOH	5.483	5.218	0.2651	4.92	21	51	0.07619	412
Org 0.1 vs. Tes 0.1	5.483	11.85	-6.371	7.559	21	9	1.192	412
Org 0.1 vs. Tes 1	5.483	29.27	-23.79	7.559	21	9	4.45	412
Org 0.1 vs. P4 1	5.483	8.636	-3.153	7.559	21	9	0.5899	412
Org 0.1 vs. E2 1	5.483	10.2	-4.718	7.559	21	9	0.8827	412
Org 0.1 vs. Org 0.1	5.483	36.23	-30.75	7.559	21	9	5.752	412
Org 0.1 vs. DHP 0.1+Tes 0.1	5.483	23.74	-18.26	7.559	21	9	3.416	412
Org 0.1 vs. Org 0.1+Tes 0.1	5.483	44.06	-38.57	6.414	21	15	8.505	412
Org 0.1 vs. EtOH	5.483	6.584	-1.101	5.398	21	30	0.2884	412
Org 0.1 vs. DHP 1	5.483	35.7	-30.22	6.866	21	12	6.223	412
Org 0.1 vs. DHP 1+ E2 1	5.483	17.23	-11.75	7.559	21	9	2.198	412
Org 0.1 vs. DHP 1+ Tes 1	5.483	32.38	-26.89	7.559	21	9	5.031	412
Org 0.1 vs. EtOH	5.483	7.278	-1.795	5.437	21	29	0.467	412
Org 0.1 vs. Org 0.1+Tes 0.1	5.483	21.76	-16.27	7.559	21	9	3.044	412
Org 0.1 vs. Tes 1	5.483	42.19	-36.71	7.559	21	9	6.868	412
Org 0.1 vs. Org 0.1+ es 1	5.483	58.71	-53.23	6.414	21	15	11.74	412
DHP 0.1+Tes 0.1 vs. DHP 1+Tes 1	4.626	7.564	-2.939	9.562	7	9	0.4346	412
DHP 0.1+Tes 0.1 vs. DHP 1+ E2 1	4.626	5.926	-1.3	9.562	7	9	0.1923	412
DHP 0.1+Tes 0.1 vs. Org 0.1+ Tes 1	4.626	8.409	-3.783	7.896	7	33	0.6776	412
DHP 0.1+Tes 0.1 vs. EtOH	4.626	5.218	-0.5919	7.648	7	51	0.1095	412
DHP 0.1+Tes 0.1 vs. Tes 0.1	4.626	11.85	-7.228	9.562	7	9	1.069	412
DHP 0.1+Tes 0.1 vs. Tes 1	4.626	29.27	-24.64	9.562	7	9	3.645	412
DHP 0.1+Tes 0.1 vs. P4 1	4.626	8.636	-4.01	9.562	7	9	0.5931	412
DHP 0.1+Tes 0.1 vs. E2 1	4.626	10.2	-5.575	9.562	7	9	0.8246	412
DHP 0.1+Tes 0.1 vs. Org 0.1	4.626	36.23	-31.61	9.562	7	9	4.674	412
DHP 0.1+Tes 0.1 vs. DHP 0.1+Tes 0.1	4.626	23.74	-19.12	9.562	7	9	2.828	412
DHP 0.1+Tes 0.1 vs. Org 0.1+Tes 0.1	4.626	44.06	-39.43	8.685	7	15	6.421	412
DHP 0.1+Tes 0.1 vs. EtOH	4.626	6.584	-1.958	7.964	7	30	0.3477	412
DHP 0.1+Tes 0.1 vs. DHP 1	4.626	35.7	-31.07	9.024	7	12	4.87	412
DHP 0.1+Tes 0.1 vs. DHP 1+ E2 1	4.626	17.23	-12.61	9.562	7	9	1.864	412
DHP 0.1+Tes 0.1 vs. DHP 1+ Tes 1	4.626	32.38	-27.75	9.562	7	9	4.104	412
DHP 0.1+Tes 0.1 vs. EtOH	4.626	7.278	-2.652	7.99	7	29	0.4694	412
DHP 0.1+Tes 0.1 vs. Org 0.1+Tes 0.1	4.626	21.76	-17.13	9.562	7	9	2.534	412
DHP 0.1+Tes 0.1 vs. Tes 1	4.626	42.19	-37.57	9.562	7	9	5.556	412
DHP 0.1+Tes 0.1 vs. Org 0.1+ es 1	4.626	58.71	-54.09	8.685	7	15	8.807	412
DHP 1+Tes 1 vs. DHP 1+ E2 1	7.564	5.926	1.639	8.944	9	9	0.2591	412
DHP 1+Tes 1 vs. Org 0.1+ Tes 1	7.564	8.409	-0.8441	7.135	9	33	0.1673	412
DHP 1+Tes 1 vs. EtOH	7.564	5.218	2.347	6.86	9	51	0.4838	412
DHP 1+Tes 1 vs. Tes 0.1	7.564	11.85	-4.289	8.944	9	9	0.6781	412
DHP 1+Tes 1 vs. Tes 1	7.564	29.27	-21.7	8.944	9	9	3.432	412
DHP 1+Tes 1 vs. P4 1	7.564	8.636	-1.071	8.944	9	9	0.1694	412
DHP 1+Tes 1 vs. E2 1	7.564	10.2	-2.637	8.944	9	9	0.4169	412
DHP 1+Tes 1 vs. Org 0.1	7.564	36.23	-28.67	8.944	9	9	4.533	412
DHP 1+Tes 1 vs. DHP 0.1+Tes 0.1	7.564	23.74	-16.18	8.944	9	9	2.558	412
DHP 1+Tes 1 vs. Org 0.1+Tes 0.1	7.564	44.06	-36.49	8	9	15	6.451	412
DHP 1+Tes 1 vs. EtOH	7.564	6.584	0.9808	7.211	9	30	0.1924	412
DHP 1+Tes 1 vs. DHP 1	7.564	35.7	-28.13	8.367	9	12	4.755	412
DHP 1+Tes 1 vs. DHP 1+ E2 1	7.564	17.23	-9.667	8.944	9	9	1.528	412
DHP 1+Tes 1 vs. DHP 1+ Tes 1	7.564	32.38	-24.81	8.944	9	9	3.923	412
DHP 1+Tes 1 vs. EtOH	7.564	7.278	0.2866	7.24	9	29	0.05598	412
DHP 1+Tes 1 vs. Org 0.1+Tes 0.1	7.564	21.76	-14.19	8.944	9	9	2.244	412
DHP 1+Tes 1 vs. Tes 1	7.564	42.19	-34.63	8.944	9	9	5.475	412
DHP 1+Tes 1 vs. Org 0.1+ es 1	7.564	58.71	-51.15	8	9	15	9.041	412
DHP 1+ E2 1 vs. Org 0.1+ Tes 1	5.926	8.409	-2.483	7.135	9	33	0.4921	412
DHP 1+ E2 1 vs. EtOH	5.926	5.218	0.7083	6.86	9	51	0.146	412
DHP 1+ E2 1 vs. Tes 0.1	5.926	11.85	-5.927	8.944	9	9	0.9372	412
DHP 1+ E2 1 vs. Tes 1	5.926	29.27	-23.34	8.944	9	9	3.691	412
DHP 1+ E2 1 vs. P4 1	5.926	8.636	-2.71	8.944	9	9	0.4285	412
DHP 1+ E2 1 vs. E2 1	5.926	10.2	-4.275	8.944	9	9	0.6759	412
DHP 1+ E2 1 vs. Org 0.1	5.926	36.23	-30.31	8.944	9	9	4.792	412
DHP 1+ E2 1 vs. DHP 0.1+Tes 0.1	5.926	23.74	-17.82	8.944	9	9	2.817	412
DHP 1+ E2 1 vs. Org 0.1+Tes 0.1	5.926	44.06	-38.13	8	9	15	6.741	412
DHP 1+ E2 1 vs. EtOH	5.926	6.584	-0.6577	7.211	9	30	0.129	412
DHP 1+ E2 1 vs. DHP 1	5.926	35.7	-29.77	8.367	9	12	5.032	412
DHP 1+ E2 1 vs. DHP 1+ E2 1	5.926	17.23	-11.31	8.944	9	9	1.787	412
DHP 1+ E2 1 vs. DHP 1+ Tes 1	5.926	32.38	-26.45	8.944	9	9	4.182	412
DHP 1+ E2 1 vs. EtOH	5.926	7.278	-1.352	7.24	9	29	0.2641	412
DHP 1+ E2 1 vs. Org 0.1+Tes 0.1	5.926	21.76	-15.83	8.944	9	9	2.503	412
DHP 1+ E2 1 vs. Tes 1	5.926	42.19	-36.27	8.944	9	9	5.735	412
DHP 1+ E2 1 vs. Org 0.1+ es 1	5.926	58.71	-52.79	8	9	15	9.331	412
Org 0.1+ Tes 1 vs. EtOH	8.409	5.218	3.191	4.239	33	51	1.065	412
Org 0.1+ Tes 1 vs. Tes 0.1	8.409	11.85	-3.445	7.135	33	9	0.6828	412
Org 0.1+ Tes 1 vs. Tes 1	8.409	29.27	-20.86	7.135	33	9	4.134	412
Org 0.1+ Tes 1 vs. P4 1	8.409	8.636	-0.2272	7.135	33	9	0.04504	412
Org 0.1+ Tes 1 vs. E2 1	8.409	10.2	-1.792	7.135	33	9	0.3553	412
Org 0.1+ Tes 1 vs. Org 0.1	8.409	36.23	-27.82	7.135	33	9	5.515	412
Org 0.1+ Tes 1 vs. DHP 0.1+Tes 0.1	8.409	23.74	-15.34	7.135	33	9	3.04	412
Org 0.1+ Tes 1 vs. Org 0.1+Tes 0.1	8.409	44.06	-35.65	5.908	33	15	8.533	412
Org 0.1+ Tes 1 vs. EtOH	8.409	6.584	1.825	4.786	33	30	0.5392	412
Org 0.1+ Tes 1 vs. DHP 1	8.409	35.7	-27.29	6.396	33	12	6.034	412
Org 0.1+ Tes 1 vs. DHP 1+ E2 1	8.409	17.23	-8.823	7.135	33	9	1.749	412
Org 0.1+ Tes 1 vs. DHP 1+ Tes 1	8.409	32.38	-23.97	7.135	33	9	4.751	412
Org 0.1+ Tes 1 vs. EtOH	8.409	7.278	1.131	4.829	33	29	0.3311	412
Org 0.1+ Tes 1 vs. Org 0.1+Tes 0.1	8.409	21.76	-13.35	7.135	33	9	2.646	412
Org 0.1+ Tes 1 vs. Tes 1	8.409	42.19	-33.79	7.135	33	9	6.697	412
Org 0.1+ Tes 1 vs. Org 0.1+ es 1	8.409	58.71	-50.3	5.908	33	15	12.04	412
EtOH vs. Tes 0.1	5.218	11.85	-6.636	6.86	51	9	1.368	412
EtOH vs. Tes 1	5.218	29.27	-24.05	6.86	51	9	4.958	412
EtOH vs. P4 1	5.218	8.636	-3.418	6.86	51	9	0.7047	412
EtOH vs. E2 1	5.218	10.2	-4.983	6.86	51	9	1.027	412
EtOH vs. Org 0.1	5.218	36.23	-31.01	6.86	51	9	6.394	412
EtOH vs. DHP 0.1+Tes 0.1	5.218	23.74	-18.53	6.86	51	9	3.819	412
EtOH vs. Org 0.1+Tes 0.1	5.218	44.06	-38.84	5.573	51	15	9.856	412
EtOH vs. EtOH	5.218	6.584	-1.366	4.366	51	30	0.4425	412
EtOH vs. DHP 1	5.218	35.7	-30.48	6.088	51	12	7.081	412
EtOH vs. DHP 1+ E2 1	5.218	17.23	-12.01	6.86	51	9	2.477	412
EtOH vs. DHP 1+ Tes 1	5.218	32.38	-27.16	6.86	51	9	5.599	412
EtOH vs. EtOH	5.218	7.278	-2.06	4.413	51	29	0.6603	412
EtOH vs. Org 0.1+Tes 0.1	5.218	21.76	-16.54	6.86	51	9	3.409	412
EtOH vs. Tes 1	5.218	42.19	-36.98	6.86	51	9	7.623	412
EtOH vs. Org 0.1+ es 1	5.218	58.71	-53.49	5.573	51	15	13.57	412
Tes 0.1 vs. Tes 1	11.85	29.27	-17.41	8.944	9	9	2.753	412
Tes 0.1 vs. P4 1	11.85	8.636	3.218	8.944	9	9	0.5087	412
Tes 0.1 vs. E2 1	11.85	10.2	1.652	8.944	9	9	0.2613	412
Tes 0.1 vs. Org 0.1	11.85	36.23	-24.38	8.944	9	9	3.854	412
Tes 0.1 vs. DHP 0.1+Tes 0.1	11.85	23.74	-11.89	8.944	9	9	1.88	412
Tes 0.1 vs. Org 0.1+Tes 0.1	11.85	44.06	-32.2	8	9	15	5.693	412
Tes 0.1 vs. EtOH	11.85	6.584	5.27	7.211	9	30	1.033	412
Tes 0.1 vs. DHP 1	11.85	35.7	-23.85	8.367	9	12	4.03	412
Tes 0.1 vs. DHP 1+ E2 1	11.85	17.23	-5.378	8.944	9	9	0.8503	412
Tes 0.1 vs. DHP 1+ Tes 1	11.85	32.38	-20.52	8.944	9	9	3.245	412
Tes 0.1 vs. EtOH	11.85	7.278	4.575	7.24	9	29	0.8938	412
Tes 0.1 vs. Org 0.1+Tes 0.1	11.85	21.76	-9.903	8.944	9	9	1.566	412
Tes 0.1 vs. Tes 1	11.85	42.19	-30.34	8.944	9	9	4.797	412
Tes 0.1 vs. Org 0.1+ es 1	11.85	58.71	-46.86	8	9	15	8.283	412
Tes 1 vs. P4 1	29.27	8.636	20.63	8.944	9	9	3.262	412
Tes 1 vs. E2 1	29.27	10.2	19.07	8.944	9	9	3.015	412
Tes 1 vs. Org 0.1	29.27	36.23	-6.963	8.944	9	9	1.101	412
Tes 1 vs. DHP 0.1+Tes 0.1	29.27	23.74	5.524	8.944	9	9	0.8734	412
Tes 1 vs. Org 0.1+Tes 0.1	29.27	44.06	-14.79	8	9	15	2.614	412
Tes 1 vs. EtOH	29.27	6.584	22.68	7.211	9	30	4.449	412
Tes 1 vs. DHP 1	29.27	35.7	-6.43	8.367	9	12	1.087	412
Tes 1 vs. DHP 1+ E2 1	29.27	17.23	12.04	8.944	9	9	1.903	412
Tes 1 vs. DHP 1+ Tes 1	29.27	32.38	-3.108	8.944	9	9	0.4915	412
Tes 1 vs. EtOH	29.27	7.278	21.99	7.24	9	29	4.296	412
Tes 1 vs. Org 0.1+Tes 0.1	29.27	21.76	7.512	8.944	9	9	1.188	412
Tes 1 vs. Tes 1	29.27	42.19	-12.93	8.944	9	9	2.044	412
Tes 1 vs. Org 0.1+ es 1	29.27	58.71	-29.44	8	9	15	5.205	412
P4 1 vs. E2 1	8.636	10.2	-1.565	8.944	9	9	0.2475	412
P4 1 vs. Org 0.1	8.636	36.23	-27.6	8.944	9	9	4.363	412
P4 1 vs. DHP 0.1+Tes 0.1	8.636	23.74	-15.11	8.944	9	9	2.389	412
P4 1 vs. Org 0.1+Tes 0.1	8.636	44.06	-35.42	8	9	15	6.262	412
P4 1 vs. EtOH	8.636	6.584	2.052	7.211	9	30	0.4024	412
P4 1 vs. DHP 1	8.636	35.7	-27.06	8.367	9	12	4.574	412
P4 1 vs. DHP 1+ E2 1	8.636	17.23	-8.595	8.944	9	9	1.359	412
P4 1 vs. DHP 1+ Tes 1	8.636	32.38	-23.74	8.944	9	9	3.754	412
P4 1 vs. EtOH	8.636	7.278	1.358	7.24	9	29	0.2652	412
P4 1 vs. Org 0.1+Tes 0.1	8.636	21.76	-13.12	8.944	9	9	2.074	412
P4 1 vs. Tes 1	8.636	42.19	-33.56	8.944	9	9	5.306	412
P4 1 vs. Org 0.1+ es 1	8.636	58.71	-50.08	8	9	15	8.852	412
E2 1 vs. Org 0.1	10.2	36.23	-26.03	8.944	9	9	4.116	412
E2 1 vs. DHP 0.1+Tes 0.1	10.2	23.74	-13.54	8.944	9	9	2.141	412
E2 1 vs. Org 0.1+Tes 0.1	10.2	44.06	-33.86	8	9	15	5.985	412
E2 1 vs. EtOH	10.2	6.584	3.617	7.211	9	30	0.7094	412
E2 1 vs. DHP 1	10.2	35.7	-25.5	8.367	9	12	4.31	412
E2 1 vs. DHP 1+ E2 1	10.2	17.23	-7.03	8.944	9	9	1.112	412
E2 1 vs. DHP 1+ Tes 1	10.2	32.38	-22.18	8.944	9	9	3.506	412
E2 1 vs. EtOH	10.2	7.278	2.923	7.24	9	29	0.571	412
E2 1 vs. Org 0.1+Tes 0.1	10.2	21.76	-11.56	8.944	9	9	1.827	412
E2 1 vs. Tes 1	10.2	42.19	-31.99	8.944	9	9	5.059	412
E2 1 vs. Org 0.1+ es 1	10.2	58.71	-48.51	8	9	15	8.575	412
Org 0.1 vs. DHP 0.1+Tes 0.1	36.23	23.74	12.49	8.944	9	9	1.974	412
Org 0.1 vs. Org 0.1+Tes 0.1	36.23	44.06	-7.826	8	9	15	1.383	412
Org 0.1 vs. EtOH	36.23	6.584	29.65	7.211	9	30	5.814	412
Org 0.1 vs. DHP 1	36.23	35.7	0.5331	8.367	9	12	0.09011	412
Org 0.1 vs. DHP 1+ E2 1	36.23	17.23	19	8.944	9	9	3.004	412
Org 0.1 vs. DHP 1+ Tes 1	36.23	32.38	3.855	8.944	9	9	0.6095	412
Org 0.1 vs. EtOH	36.23	7.278	28.95	7.24	9	29	5.656	412
Org 0.1 vs. Org 0.1+Tes 0.1	36.23	21.76	14.48	8.944	9	9	2.289	412
Org 0.1 vs. Tes 1	36.23	42.19	-5.963	8.944	9	9	0.9429	412
Org 0.1 vs. Org 0.1+ es 1	36.23	58.71	-22.48	8	9	15	3.974	412
DHP 0.1+Tes 0.1 vs. Org 0.1+Tes 0.1	23.74	44.06	-20.31	8	9	15	3.591	412
DHP 0.1+Tes 0.1 vs. EtOH	23.74	6.584	17.16	7.211	9	30	3.365	412
DHP 0.1+Tes 0.1 vs. DHP 1	23.74	35.7	-11.95	8.367	9	12	2.021	412
DHP 0.1+Tes 0.1 vs. DHP 1+ E2 1	23.74	17.23	6.513	8.944	9	9	1.03	412
DHP 0.1+Tes 0.1 vs. DHP 1+ Tes 1	23.74	32.38	-8.632	8.944	9	9	1.365	412
DHP 0.1+Tes 0.1 vs. EtOH	23.74	7.278	16.47	7.24	9	29	3.216	412
DHP 0.1+Tes 0.1 vs. Org 0.1+Tes 0.1	23.74	21.76	1.988	8.944	9	9	0.3143	412
DHP 0.1+Tes 0.1 vs. Tes 1	23.74	42.19	-18.45	8.944	9	9	2.917	412
DHP 0.1+Tes 0.1 vs. Org 0.1+ es 1	23.74	58.71	-34.97	8	9	15	6.181	412
Org 0.1+Tes 0.1 vs. EtOH	44.06	6.584	37.47	6	15	30	8.833	412
Org 0.1+Tes 0.1 vs. DHP 1	44.06	35.7	8.359	7.349	15	12	1.609	412
Org 0.1+Tes 0.1 vs. DHP 1+ E2 1	44.06	17.23	26.83	8	15	9	4.742	412
Org 0.1+Tes 0.1 vs. DHP 1+ Tes 1	44.06	32.38	11.68	8	15	9	2.065	412
Org 0.1+Tes 0.1 vs. EtOH	44.06	7.278	36.78	6.034	15	29	8.62	412
Org 0.1+Tes 0.1 vs. Org 0.1+Tes 0.1	44.06	21.76	22.3	8	15	9	3.942	412
Org 0.1+Tes 0.1 vs. Tes 1	44.06	42.19	1.863	8	15	9	0.3293	412
Org 0.1+Tes 0.1 vs. Org 0.1+ es 1	44.06	58.71	-14.65	6.928	15	15	2.991	412
EtOH vs. DHP 1	6.584	35.7	-29.11	6.481	30	12	6.353	412
EtOH vs. DHP 1+ E2 1	6.584	17.23	-10.65	7.211	30	9	2.088	412
EtOH vs. DHP 1+ Tes 1	6.584	32.38	-25.79	7.211	30	9	5.058	412
EtOH vs. EtOH	6.584	7.278	-0.6942	4.941	30	29	0.1987	412
EtOH vs. Org 0.1+Tes 0.1	6.584	21.76	-15.17	7.211	30	9	2.976	412
EtOH vs. Tes 1	6.584	42.19	-35.61	7.211	30	9	6.984	412
EtOH vs. Org 0.1+ es 1	6.584	58.71	-52.13	6	30	15	12.29	412
DHP 1 vs. DHP 1+ E2 1	35.7	17.23	18.47	8.367	12	9	3.121	412
DHP 1 vs. DHP 1+ Tes 1	35.7	32.38	3.322	8.367	12	9	0.5615	412
DHP 1 vs. EtOH	35.7	7.278	28.42	6.513	12	29	6.171	412
DHP 1 vs. Org 0.1+Tes 0.1	35.7	21.76	13.94	8.367	12	9	2.357	412
DHP 1 vs. Tes 1	35.7	42.19	-6.496	8.367	12	9	1.098	412
DHP 1 vs. Org 0.1+ es 1	35.7	58.71	-23.01	7.349	12	15	4.429	412
DHP 1+ E2 1 vs. DHP 1+ Tes 1	17.23	32.38	-15.15	8.944	9	9	2.395	412
DHP 1+ E2 1 vs. EtOH	17.23	7.278	9.953	7.24	9	29	1.944	412
DHP 1+ E2 1 vs. Org 0.1+Tes 0.1	17.23	21.76	-4.525	8.944	9	9	0.7154	412
DHP 1+ E2 1 vs. Tes 1	17.23	42.19	-24.96	8.944	9	9	3.947	412
DHP 1+ E2 1 vs. Org 0.1+ es 1	17.23	58.71	-41.48	8	9	15	7.333	412
DHP 1+ Tes 1 vs. EtOH	32.38	7.278	25.1	7.24	9	29	4.903	412
DHP 1+ Tes 1 vs. Org 0.1+Tes 0.1	32.38	21.76	10.62	8.944	9	9	1.679	412
DHP 1+ Tes 1 vs. Tes 1	32.38	42.19	-9.818	8.944	9	9	1.552	412
DHP 1+ Tes 1 vs. Org 0.1+ es 1	32.38	58.71	-26.33	8	9	15	4.655	412
EtOH vs. Org 0.1+Tes 0.1	7.278	21.76	-14.48	7.24	29	9	2.828	412
EtOH vs. Tes 1	7.278	42.19	-34.92	7.24	29	9	6.821	412
EtOH vs. Org 0.1+ es 1	7.278	58.71	-51.43	6.034	29	15	12.05	412
Org 0.1+Tes 0.1 vs. Tes 1	21.76	42.19	-20.44	8.944	9	9	3.232	412
Org 0.1+Tes 0.1 vs. Org 0.1+ es 1	21.76	58.71	-36.95	8	9	15	6.533	412
Tes 1 vs. Org 0.1+ es 1	42.19	58.71	-16.52	8	9	15	2.92	412

## Sheet: Fig 2D(Survival)
Number of families	1
Number of comparisons per family	351
Alpha	0.05
Tukey's multiple comparisons test	Mean Diff.	95.00% CI of diff.	Below threshold?	Summary	Adjusted P Value
EtOH vs. Tes 0.1	-1.767	-14.64 to 11.10	No	ns	>0.9999	A-B
EtOH vs. Tes 1	-1.481	-16.30 to 13.34	No	ns	>0.9999	A-C
EtOH vs. DHP 1	-8.523	-24.71 to 7.665	No	ns	0.9721	A-D
EtOH vs. P4 1	-3.636	-21.88 to 14.61	No	ns	>0.9999	A-E
EtOH vs. E2 1	-1.891	-20.13 to 16.35	No	ns	>0.9999	A-F
EtOH vs. Org 0.1	-4.126	-17.21 to 8.955	No	ns	>0.9999	A-G
EtOH vs. DHP 0.1+Tes 0.1	-1.269	-19.51 to 16.97	No	ns	>0.9999	A-H
EtOH vs. DHP 1+Tes 1	-3.003	-21.24 to 15.24	No	ns	>0.9999	A-I
EtOH vs. DHP 1+ E2 1	-4.691	-22.93 to 13.55	No	ns	>0.9999	A-J
EtOH vs. Org 0.1+ Tes 1	-6.912	-18.29 to 4.466	No	ns	0.877	A-K
EtOH vs. EtOH	-3.859	-13.85 to 6.132	No	ns	0.9997	A-L
EtOH vs. Tes 0.1	-6.378	-24.62 to 11.86	No	ns	>0.9999	A-M
EtOH vs. Tes 1	-22.6	-40.84 to -4.358	Yes	**	0.0016	A-N
EtOH vs. P4 1	-6.479	-24.72 to 11.76	No	ns	>0.9999	A-O
EtOH vs. E2 1	-7.965	-26.21 to 10.28	No	ns	0.9978	A-P
EtOH vs. Org 0.1	-24.78	-43.02 to -6.535	Yes	***	0.0002	A-Q
EtOH vs. DHP 0.1+Tes 0.1	-13.58	-31.82 to 4.662	No	ns	0.5189	A-R
EtOH vs. Org 0.1+Tes 0.1	-37.75	-52.57 to -22.93	Yes	****	<0.0001	A-S
EtOH vs. EtOH	-3.37	-14.98 to 8.239	No	ns	>0.9999	A-T
EtOH vs. DHP 1	-20.52	-36.71 to -4.337	Yes	**	0.001	A-U
EtOH vs. DHP 1+ E2 1	-9.308	-27.55 to 8.933	No	ns	0.981	A-V
EtOH vs. DHP 1+ Tes 1	-15.18	-33.42 to 3.066	No	ns	0.2813	A-W
EtOH vs. EtOH	-3.774	-15.51 to 7.960	No	ns	>0.9999	A-X
EtOH vs. Org 0.1+Tes 0.1	-19.16	-37.40 to -0.9188	Yes	*	0.0264	A-Y
EtOH vs. Tes 1	-33.99	-52.23 to -15.75	Yes	****	<0.0001	A-Z
EtOH vs. Org 0.1+ es 1	-43.75	-58.57 to -28.93	Yes	****	<0.0001	A-AA
Tes 0.1 vs. Tes 1	0.2858	-16.61 to 17.18	No	ns	>0.9999	B-C
Tes 0.1 vs. DHP 1	-6.756	-24.86 to 11.35	No	ns	0.9998	B-D
Tes 0.1 vs. P4 1	-1.869	-21.83 to 18.09	No	ns	>0.9999	B-E
Tes 0.1 vs. E2 1	-0.124	-20.09 to 19.84	No	ns	>0.9999	B-F
Tes 0.1 vs. Org 0.1	-2.359	-17.75 to 13.03	No	ns	>0.9999	B-G
Tes 0.1 vs. DHP 0.1+Tes 0.1	0.4983	-19.46 to 20.46	No	ns	>0.9999	B-H
Tes 0.1 vs. DHP 1+Tes 1	-1.236	-21.20 to 18.73	No	ns	>0.9999	B-I
Tes 0.1 vs. DHP 1+ E2 1	-2.924	-22.89 to 17.04	No	ns	>0.9999	B-J
Tes 0.1 vs. Org 0.1+ Tes 1	-5.145	-19.12 to 8.828	No	ns	0.9999	B-K
Tes 0.1 vs. EtOH	-2.092	-14.96 to 10.78	No	ns	>0.9999	B-L
Tes 0.1 vs. Tes 0.1	-4.611	-24.57 to 15.35	No	ns	>0.9999	B-M
Tes 0.1 vs. Tes 1	-20.83	-40.79 to -0.8683	Yes	*	0.0289	B-N
Tes 0.1 vs. P4 1	-4.712	-24.68 to 15.25	No	ns	>0.9999	B-O
Tes 0.1 vs. E2 1	-6.198	-26.16 to 13.77	No	ns	>0.9999	B-P
Tes 0.1 vs. Org 0.1	-23.01	-42.97 to -3.046	Yes	**	0.0063	B-Q
Tes 0.1 vs. DHP 0.1+Tes 0.1	-11.81	-31.78 to 8.151	No	ns	0.9033	B-R
Tes 0.1 vs. Org 0.1+Tes 0.1	-35.98	-52.88 to -19.09	Yes	****	<0.0001	B-S
Tes 0.1 vs. EtOH	-1.602	-15.76 to 12.56	No	ns	>0.9999	B-T
Tes 0.1 vs. DHP 1	-18.76	-36.86 to -0.6511	Yes	*	0.0319	B-U
Tes 0.1 vs. DHP 1+ E2 1	-7.541	-27.50 to 12.42	No	ns	0.9998	B-V
Tes 0.1 vs. DHP 1+ Tes 1	-13.41	-33.37 to 6.555	No	ns	0.7312	B-W
Tes 0.1 vs. EtOH	-2.006	-16.27 to 12.26	No	ns	>0.9999	B-X
Tes 0.1 vs. Org 0.1+Tes 0.1	-17.39	-37.36 to 2.571	No	ns	0.1996	B-Y
Tes 0.1 vs. Tes 1	-32.22	-52.19 to -12.26	Yes	****	<0.0001	B-Z
Tes 0.1 vs. Org 0.1+ es 1	-41.99	-58.88 to -25.09	Yes	****	<0.0001	B-AA
Tes 1 vs. DHP 1	-7.041	-26.58 to 12.50	No	ns	>0.9999	C-D
Tes 1 vs. P4 1	-2.154	-23.43 to 19.12	No	ns	>0.9999	C-E
Tes 1 vs. E2 1	-0.4098	-21.68 to 20.86	No	ns	>0.9999	C-F
Tes 1 vs. Org 0.1	-2.645	-19.70 to 14.41	No	ns	>0.9999	C-G
Tes 1 vs. DHP 0.1+Tes 0.1	0.2126	-21.06 to 21.49	No	ns	>0.9999	C-H
Tes 1 vs. DHP 1+Tes 1	-1.522	-22.79 to 19.75	No	ns	>0.9999	C-I
Tes 1 vs. DHP 1+ E2 1	-3.21	-24.48 to 18.06	No	ns	>0.9999	C-J
Tes 1 vs. Org 0.1+ Tes 1	-5.431	-21.22 to 10.36	No	ns	>0.9999	C-K
Tes 1 vs. EtOH	-2.378	-17.20 to 12.44	No	ns	>0.9999	C-L
Tes 1 vs. Tes 0.1	-4.896	-26.17 to 16.38	No	ns	>0.9999	C-M
Tes 1 vs. Tes 1	-21.12	-42.39 to 0.1554	No	ns	0.0546	C-N
Tes 1 vs. P4 1	-4.998	-26.27 to 16.27	No	ns	>0.9999	C-O
Tes 1 vs. E2 1	-6.483	-27.76 to 14.79	No	ns	>0.9999	C-P
Tes 1 vs. Org 0.1	-23.3	-44.57 to -2.022	Yes	*	0.0144	C-Q
Tes 1 vs. DHP 0.1+Tes 0.1	-12.1	-33.37 to 9.175	No	ns	0.9346	C-R
Tes 1 vs. Org 0.1+Tes 0.1	-36.27	-54.69 to -17.85	Yes	****	<0.0001	C-S
Tes 1 vs. EtOH	-1.888	-17.84 to 14.07	No	ns	>0.9999	C-T
Tes 1 vs. DHP 1	-19.04	-38.58 to 0.4975	No	ns	0.0677	C-U
Tes 1 vs. DHP 1+ E2 1	-7.827	-29.10 to 13.45	No	ns	0.9999	C-V
Tes 1 vs. DHP 1+ Tes 1	-13.69	-34.97 to 7.579	No	ns	0.8017	C-W
Tes 1 vs. EtOH	-2.292	-18.34 to 13.75	No	ns	>0.9999	C-X
Tes 1 vs. Org 0.1+Tes 0.1	-17.68	-38.95 to 3.594	No	ns	0.2833	C-Y
Tes 1 vs. Tes 1	-32.51	-53.78 to -11.24	Yes	****	<0.0001	C-Z
Tes 1 vs. Org 0.1+ es 1	-42.27	-60.70 to -23.85	Yes	****	<0.0001	C-AA
DHP 1 vs. P4 1	4.887	-17.36 to 27.13	No	ns	>0.9999	D-E
DHP 1 vs. E2 1	6.632	-15.62 to 28.88	No	ns	>0.9999	D-F
DHP 1 vs. Org 0.1	4.396	-13.86 to 22.65	No	ns	>0.9999	D-G
DHP 1 vs. DHP 0.1+Tes 0.1	7.254	-14.99 to 29.50	No	ns	>0.9999	D-H
DHP 1 vs. DHP 1+Tes 1	5.52	-16.73 to 27.77	No	ns	>0.9999	D-I
DHP 1 vs. DHP 1+ E2 1	3.832	-18.42 to 26.08	No	ns	>0.9999	D-J
DHP 1 vs. Org 0.1+ Tes 1	1.611	-15.47 to 18.69	No	ns	>0.9999	D-K
DHP 1 vs. EtOH	4.663	-11.52 to 20.85	No	ns	>0.9999	D-L
DHP 1 vs. Tes 0.1	2.145	-20.10 to 24.39	No	ns	>0.9999	D-M
DHP 1 vs. Tes 1	-14.08	-36.32 to 8.172	No	ns	0.8268	D-N
DHP 1 vs. P4 1	2.044	-20.20 to 24.29	No	ns	>0.9999	D-O
DHP 1 vs. E2 1	0.558	-21.69 to 22.81	No	ns	>0.9999	D-P
DHP 1 vs. Org 0.1	-16.25	-38.50 to 5.994	No	ns	0.5604	D-Q
DHP 1 vs. DHP 0.1+Tes 0.1	-5.057	-27.30 to 17.19	No	ns	>0.9999	D-R
DHP 1 vs. Org 0.1+Tes 0.1	-29.23	-48.77 to -9.688	Yes	****	<0.0001	D-S
DHP 1 vs. EtOH	5.153	-12.08 to 22.39	No	ns	>0.9999	D-T
DHP 1 vs. DHP 1	-12	-32.60 to 8.596	No	ns	0.9166	D-U
DHP 1 vs. DHP 1+ E2 1	-0.7852	-23.03 to 21.46	No	ns	>0.9999	D-V
DHP 1 vs. DHP 1+ Tes 1	-6.652	-28.90 to 15.60	No	ns	>0.9999	D-W
DHP 1 vs. EtOH	4.749	-12.57 to 22.07	No	ns	>0.9999	D-X
DHP 1 vs. Org 0.1+Tes 0.1	-10.64	-32.88 to 11.61	No	ns	0.9919	D-Y
DHP 1 vs. Tes 1	-25.47	-47.71 to -3.220	Yes	**	0.007	D-Z
DHP 1 vs. Org 0.1+ es 1	-35.23	-54.77 to -15.69	Yes	****	<0.0001	D-AA
P4 1 vs. E2 1	1.745	-22.04 to 25.53	No	ns	>0.9999	E-F
P4 1 vs. Org 0.1	-0.4906	-20.59 to 19.61	No	ns	>0.9999	E-G
P4 1 vs. DHP 0.1+Tes 0.1	2.367	-21.42 to 26.15	No	ns	>0.9999	E-H
P4 1 vs. DHP 1+Tes 1	0.6325	-23.15 to 24.42	No	ns	>0.9999	E-I
P4 1 vs. DHP 1+ E2 1	-1.056	-24.84 to 22.73	No	ns	>0.9999	E-J
P4 1 vs. Org 0.1+ Tes 1	-3.277	-22.31 to 15.76	No	ns	>0.9999	E-K
P4 1 vs. EtOH	-0.2236	-18.46 to 18.02	No	ns	>0.9999	E-L
P4 1 vs. Tes 0.1	-2.742	-26.53 to 21.04	No	ns	>0.9999	E-M
P4 1 vs. Tes 1	-18.96	-42.75 to 4.821	No	ns	0.3676	E-N
P4 1 vs. P4 1	-2.843	-26.63 to 20.94	No	ns	>0.9999	E-O
P4 1 vs. E2 1	-4.329	-28.11 to 19.45	No	ns	>0.9999	E-P
P4 1 vs. Org 0.1	-21.14	-44.92 to 2.643	No	ns	0.1689	E-Q
P4 1 vs. DHP 0.1+Tes 0.1	-9.944	-33.73 to 13.84	No	ns	0.9989	E-R
P4 1 vs. Org 0.1+Tes 0.1	-34.12	-55.39 to -12.84	Yes	****	<0.0001	E-S
P4 1 vs. EtOH	0.2663	-18.91 to 19.44	No	ns	>0.9999	E-T
P4 1 vs. DHP 1	-16.89	-39.14 to 5.359	No	ns	0.4753	E-U
P4 1 vs. DHP 1+ E2 1	-5.672	-29.46 to 18.11	No	ns	>0.9999	E-V
P4 1 vs. DHP 1+ Tes 1	-11.54	-35.32 to 12.24	No	ns	0.9901	E-W
P4 1 vs. EtOH	-0.1378	-19.39 to 19.11	No	ns	>0.9999	E-X
P4 1 vs. Org 0.1+Tes 0.1	-15.52	-39.31 to 8.259	No	ns	0.7801	E-Y
P4 1 vs. Tes 1	-30.35	-54.14 to -6.571	Yes	***	0.0009	E-Z
P4 1 vs. Org 0.1+ es 1	-40.12	-61.39 to -18.85	Yes	****	<0.0001	E-AA
E2 1 vs. Org 0.1	-2.235	-22.34 to 17.87	No	ns	>0.9999	F-G
E2 1 vs. DHP 0.1+Tes 0.1	0.6224	-23.16 to 24.41	No	ns	>0.9999	F-H
E2 1 vs. DHP 1+Tes 1	-1.112	-24.90 to 22.67	No	ns	>0.9999	F-I
E2 1 vs. DHP 1+ E2 1	-2.8	-26.58 to 20.98	No	ns	>0.9999	F-J
E2 1 vs. Org 0.1+ Tes 1	-5.021	-24.06 to 14.02	No	ns	>0.9999	F-K
E2 1 vs. EtOH	-1.968	-20.21 to 16.27	No	ns	>0.9999	F-L
E2 1 vs. Tes 0.1	-4.487	-28.27 to 19.30	No	ns	>0.9999	F-M
E2 1 vs. Tes 1	-20.71	-44.49 to 3.076	No	ns	0.2006	F-N
E2 1 vs. P4 1	-4.588	-28.37 to 19.20	No	ns	>0.9999	F-O
E2 1 vs. E2 1	-6.074	-29.86 to 17.71	No	ns	>0.9999	F-P
E2 1 vs. Org 0.1	-22.89	-46.67 to 0.8982	No	ns	0.078	F-Q
E2 1 vs. DHP 0.1+Tes 0.1	-11.69	-35.47 to 12.10	No	ns	0.9883	F-R
E2 1 vs. Org 0.1+Tes 0.1	-35.86	-57.13 to -14.59	Yes	****	<0.0001	F-S
E2 1 vs. EtOH	-1.478	-20.65 to 17.70	No	ns	>0.9999	F-T
E2 1 vs. DHP 1	-18.63	-40.88 to 3.615	No	ns	0.2685	F-U
E2 1 vs. DHP 1+ E2 1	-7.417	-31.20 to 16.37	No	ns	>0.9999	F-V
E2 1 vs. DHP 1+ Tes 1	-13.28	-37.07 to 10.50	No	ns	0.9458	F-W
E2 1 vs. EtOH	-1.882	-21.13 to 17.37	No	ns	>0.9999	F-X
E2 1 vs. Org 0.1+Tes 0.1	-17.27	-41.05 to 6.515	No	ns	0.574	F-Y
E2 1 vs. Tes 1	-32.1	-55.88 to -8.315	Yes	***	0.0002	F-Z
E2 1 vs. Org 0.1+ es 1	-41.86	-63.14 to -20.59	Yes	****	<0.0001	F-AA
Org 0.1 vs. DHP 0.1+Tes 0.1	2.858	-17.24 to 22.96	No	ns	>0.9999	G-H
Org 0.1 vs. DHP 1+Tes 1	1.123	-18.98 to 21.22	No	ns	>0.9999	G-I
Org 0.1 vs. DHP 1+ E2 1	-0.565	-20.67 to 19.54	No	ns	>0.9999	G-J
Org 0.1 vs. Org 0.1+ Tes 1	-2.786	-16.95 to 11.38	No	ns	>0.9999	G-K
Org 0.1 vs. EtOH	0.267	-12.81 to 13.35	No	ns	>0.9999	G-L
Org 0.1 vs. Tes 0.1	-2.251	-22.35 to 17.85	No	ns	>0.9999	G-M
Org 0.1 vs. Tes 1	-18.47	-38.57 to 1.628	No	ns	0.1249	G-N
Org 0.1 vs. P4 1	-2.353	-22.45 to 17.75	No	ns	>0.9999	G-O
Org 0.1 vs. E2 1	-3.838	-23.94 to 16.26	No	ns	>0.9999	G-P
Org 0.1 vs. Org 0.1	-20.65	-40.75 to -0.5494	Yes	*	0.0356	G-Q
Org 0.1 vs. DHP 0.1+Tes 0.1	-9.453	-29.55 to 10.65	No	ns	0.9936	G-R
Org 0.1 vs. Org 0.1+Tes 0.1	-33.62	-50.68 to -16.57	Yes	****	<0.0001	G-S
Org 0.1 vs. EtOH	0.7568	-13.60 to 15.11	No	ns	>0.9999	G-T
Org 0.1 vs. DHP 1	-16.4	-34.66 to 1.860	No	ns	0.1543	G-U
Org 0.1 vs. DHP 1+ E2 1	-5.182	-25.28 to 14.92	No	ns	>0.9999	G-V
Org 0.1 vs. DHP 1+ Tes 1	-11.05	-31.15 to 9.052	No	ns	0.9544	G-W
Org 0.1 vs. EtOH	0.3527	-14.10 to 14.81	No	ns	>0.9999	G-X
Org 0.1 vs. Org 0.1+Tes 0.1	-15.03	-35.13 to 5.067	No	ns	0.5085	G-Y
Org 0.1 vs. Tes 1	-29.86	-49.96 to -9.763	Yes	****	<0.0001	G-Z
Org 0.1 vs. Org 0.1+ es 1	-39.63	-56.68 to -22.57	Yes	****	<0.0001	G-AA
DHP 0.1+Tes 0.1 vs. DHP 1+Tes 1	-1.734	-25.52 to 22.05	No	ns	>0.9999	H-I
DHP 0.1+Tes 0.1 vs. DHP 1+ E2 1	-3.422	-27.21 to 20.36	No	ns	>0.9999	H-J
DHP 0.1+Tes 0.1 vs. Org 0.1+ Tes 1	-5.643	-24.68 to 13.39	No	ns	>0.9999	H-K
DHP 0.1+Tes 0.1 vs. EtOH	-2.59	-20.83 to 15.65	No	ns	>0.9999	H-L
DHP 0.1+Tes 0.1 vs. Tes 0.1	-5.109	-28.89 to 18.67	No	ns	>0.9999	H-M
DHP 0.1+Tes 0.1 vs. Tes 1	-21.33	-45.11 to 2.454	No	ns	0.1563	H-N
DHP 0.1+Tes 0.1 vs. P4 1	-5.21	-28.99 to 18.57	No	ns	>0.9999	H-O
DHP 0.1+Tes 0.1 vs. E2 1	-6.696	-30.48 to 17.09	No	ns	>0.9999	H-P
DHP 0.1+Tes 0.1 vs. Org 0.1	-23.51	-47.29 to 0.2759	No	ns	0.0575	H-Q
DHP 0.1+Tes 0.1 vs. DHP 0.1+Tes 0.1	-12.31	-36.09 to 11.47	No	ns	0.9773	H-R
DHP 0.1+Tes 0.1 vs. Org 0.1+Tes 0.1	-36.48	-57.76 to -15.21	Yes	****	<0.0001	H-S
DHP 0.1+Tes 0.1 vs. EtOH	-2.101	-21.28 to 17.07	No	ns	>0.9999	H-T
DHP 0.1+Tes 0.1 vs. DHP 1	-19.26	-41.50 to 2.992	No	ns	0.2103	H-U
DHP 0.1+Tes 0.1 vs. DHP 1+ E2 1	-8.039	-31.82 to 15.74	No	ns	>0.9999	H-V
DHP 0.1+Tes 0.1 vs. DHP 1+ Tes 1	-13.91	-37.69 to 9.877	No	ns	0.9137	H-W
DHP 0.1+Tes 0.1 vs. EtOH	-2.505	-21.76 to 16.75	No	ns	>0.9999	H-X
DHP 0.1+Tes 0.1 vs. Org 0.1+Tes 0.1	-17.89	-41.67 to 5.892	No	ns	0.4956	H-Y
DHP 0.1+Tes 0.1 vs. Tes 1	-32.72	-56.50 to -8.937	Yes	***	0.0002	H-Z
DHP 0.1+Tes 0.1 vs. Org 0.1+ es 1	-42.49	-63.76 to -21.21	Yes	****	<0.0001	H-AA
DHP 1+Tes 1 vs. DHP 1+ E2 1	-1.688	-25.47 to 22.10	No	ns	>0.9999	I-J
DHP 1+Tes 1 vs. Org 0.1+ Tes 1	-3.909	-22.95 to 15.13	No	ns	>0.9999	I-K
DHP 1+Tes 1 vs. EtOH	-0.8561	-19.10 to 17.39	No	ns	>0.9999	I-L
DHP 1+Tes 1 vs. Tes 0.1	-3.374	-27.16 to 20.41	No	ns	>0.9999	I-M
DHP 1+Tes 1 vs. Tes 1	-19.6	-43.38 to 4.188	No	ns	0.3001	I-N
DHP 1+Tes 1 vs. P4 1	-3.476	-27.26 to 20.31	No	ns	>0.9999	I-O
DHP 1+Tes 1 vs. E2 1	-4.962	-28.75 to 18.82	No	ns	>0.9999	I-P
DHP 1+Tes 1 vs. Org 0.1	-21.77	-45.56 to 2.010	No	ns	0.1295	I-Q
DHP 1+Tes 1 vs. DHP 0.1+Tes 0.1	-10.58	-34.36 to 13.21	No	ns	0.9971	I-R
DHP 1+Tes 1 vs. Org 0.1+Tes 0.1	-34.75	-56.02 to -13.48	Yes	****	<0.0001	I-S
DHP 1+Tes 1 vs. EtOH	-0.3662	-19.54 to 18.81	No	ns	>0.9999	I-T
DHP 1+Tes 1 vs. DHP 1	-17.52	-39.77 to 4.727	No	ns	0.3941	I-U
DHP 1+Tes 1 vs. DHP 1+ E2 1	-6.305	-30.09 to 17.48	No	ns	>0.9999	I-V
DHP 1+Tes 1 vs. DHP 1+ Tes 1	-12.17	-35.96 to 11.61	No	ns	0.9803	I-W
DHP 1+Tes 1 vs. EtOH	-0.7703	-20.02 to 18.48	No	ns	>0.9999	I-X
DHP 1+Tes 1 vs. Org 0.1+Tes 0.1	-16.16	-39.94 to 7.627	No	ns	0.7103	I-Y
DHP 1+Tes 1 vs. Tes 1	-30.99	-54.77 to -7.203	Yes	***	0.0006	I-Z
DHP 1+Tes 1 vs. Org 0.1+ es 1	-40.75	-62.02 to -19.48	Yes	****	<0.0001	I-AA
DHP 1+ E2 1 vs. Org 0.1+ Tes 1	-2.221	-21.26 to 16.82	No	ns	>0.9999	J-K
DHP 1+ E2 1 vs. EtOH	0.832	-17.41 to 19.07	No	ns	>0.9999	J-L
DHP 1+ E2 1 vs. Tes 0.1	-1.686	-25.47 to 22.10	No	ns	>0.9999	J-M
DHP 1+ E2 1 vs. Tes 1	-17.91	-41.69 to 5.876	No	ns	0.4936	J-N
DHP 1+ E2 1 vs. P4 1	-1.788	-25.57 to 22.00	No	ns	>0.9999	J-O
DHP 1+ E2 1 vs. E2 1	-3.274	-27.06 to 20.51	No	ns	>0.9999	J-P
DHP 1+ E2 1 vs. Org 0.1	-20.09	-43.87 to 3.698	No	ns	0.2531	J-Q
DHP 1+ E2 1 vs. DHP 0.1+Tes 0.1	-8.888	-32.67 to 14.90	No	ns	0.9998	J-R
DHP 1+ E2 1 vs. Org 0.1+Tes 0.1	-33.06	-54.33 to -11.79	Yes	****	<0.0001	J-S
DHP 1+ E2 1 vs. EtOH	1.322	-17.85 to 20.50	No	ns	>0.9999	J-T
DHP 1+ E2 1 vs. DHP 1	-15.83	-38.08 to 6.415	No	ns	0.617	J-U
DHP 1+ E2 1 vs. DHP 1+ E2 1	-4.617	-28.40 to 19.17	No	ns	>0.9999	J-V
DHP 1+ E2 1 vs. DHP 1+ Tes 1	-10.48	-34.27 to 13.30	No	ns	0.9975	J-W
DHP 1+ E2 1 vs. EtOH	0.9177	-18.33 to 20.17	No	ns	>0.9999	J-X
DHP 1+ E2 1 vs. Org 0.1+Tes 0.1	-14.47	-38.25 to 9.315	No	ns	0.8755	J-Y
DHP 1+ E2 1 vs. Tes 1	-29.3	-53.08 to -5.515	Yes	**	0.0018	J-Z
DHP 1+ E2 1 vs. Org 0.1+ es 1	-39.06	-60.34 to -17.79	Yes	****	<0.0001	J-AA
Org 0.1+ Tes 1 vs. EtOH	3.053	-8.325 to 14.43	No	ns	>0.9999	K-L
Org 0.1+ Tes 1 vs. Tes 0.1	0.5346	-18.50 to 19.57	No	ns	>0.9999	K-M
Org 0.1+ Tes 1 vs. Tes 1	-15.69	-34.72 to 3.350	No	ns	0.2998	K-N
Org 0.1+ Tes 1 vs. P4 1	0.4331	-18.60 to 19.47	No	ns	>0.9999	K-O
Org 0.1+ Tes 1 vs. E2 1	-1.053	-20.09 to 17.98	No	ns	>0.9999	K-P
Org 0.1+ Tes 1 vs. Org 0.1	-17.86	-36.90 to 1.172	No	ns	0.1016	K-Q
Org 0.1+ Tes 1 vs. DHP 0.1+Tes 0.1	-6.667	-25.70 to 12.37	No	ns	>0.9999	K-R
Org 0.1+ Tes 1 vs. Org 0.1+Tes 0.1	-30.84	-46.63 to -15.05	Yes	****	<0.0001	K-S
Org 0.1+ Tes 1 vs. EtOH	3.543	-9.279 to 16.36	No	ns	>0.9999	K-T
Org 0.1+ Tes 1 vs. DHP 1	-13.61	-30.69 to 3.466	No	ns	0.3684	K-U
Org 0.1+ Tes 1 vs. DHP 1+ E2 1	-2.396	-21.43 to 16.64	No	ns	>0.9999	K-V
Org 0.1+ Tes 1 vs. DHP 1+ Tes 1	-8.263	-27.30 to 10.77	No	ns	0.998	K-W
Org 0.1+ Tes 1 vs. EtOH	3.139	-9.797 to 16.07	No	ns	>0.9999	K-X
Org 0.1+ Tes 1 vs. Org 0.1+Tes 0.1	-12.25	-31.28 to 6.789	No	ns	0.8025	K-Y
Org 0.1+ Tes 1 vs. Tes 1	-27.08	-46.11 to -8.041	Yes	****	<0.0001	K-Z
Org 0.1+ Tes 1 vs. Org 0.1+ es 1	-36.84	-52.63 to -21.05	Yes	****	<0.0001	K-AA
EtOH vs. Tes 0.1	-2.518	-20.76 to 15.72	No	ns	>0.9999	L-M
EtOH vs. Tes 1	-18.74	-36.98 to -0.4982	Yes	*	0.0356	L-N
EtOH vs. P4 1	-2.62	-20.86 to 15.62	No	ns	>0.9999	L-O
EtOH vs. E2 1	-4.105	-22.35 to 14.14	No	ns	>0.9999	L-P
EtOH vs. Org 0.1	-20.92	-39.16 to -2.676	Yes	**	0.0068	L-Q
EtOH vs. DHP 0.1+Tes 0.1	-9.72	-27.96 to 8.521	No	ns	0.9679	L-R
EtOH vs. Org 0.1+Tes 0.1	-33.89	-48.71 to -19.07	Yes	****	<0.0001	L-S
EtOH vs. EtOH	0.4898	-11.12 to 12.10	No	ns	>0.9999	L-T
EtOH vs. DHP 1	-16.66	-32.85 to -0.4774	Yes	*	0.0346	L-U
EtOH vs. DHP 1+ E2 1	-5.449	-23.69 to 12.79	No	ns	>0.9999	L-V
EtOH vs. DHP 1+ Tes 1	-11.32	-29.56 to 6.925	No	ns	0.8526	L-W
EtOH vs. EtOH	0.08572	-11.65 to 11.82	No	ns	>0.9999	L-X
EtOH vs. Org 0.1+Tes 0.1	-15.3	-33.54 to 2.941	No	ns	0.2656	L-Y
EtOH vs. Tes 1	-30.13	-48.37 to -11.89	Yes	****	<0.0001	L-Z
EtOH vs. Org 0.1+ es 1	-39.89	-54.71 to -25.08	Yes	****	<0.0001	L-AA
Tes 0.1 vs. Tes 1	-16.22	-40.00 to 7.563	No	ns	0.7027	M-N
Tes 0.1 vs. P4 1	-0.1015	-23.89 to 23.68	No	ns	>0.9999	M-O
Tes 0.1 vs. E2 1	-1.587	-25.37 to 22.20	No	ns	>0.9999	M-P
Tes 0.1 vs. Org 0.1	-18.4	-42.18 to 5.385	No	ns	0.4333	M-Q
Tes 0.1 vs. DHP 0.1+Tes 0.1	-7.202	-30.99 to 16.58	No	ns	>0.9999	M-R
Tes 0.1 vs. Org 0.1+Tes 0.1	-31.37	-52.65 to -10.10	Yes	****	<0.0001	M-S
Tes 0.1 vs. EtOH	3.008	-16.17 to 22.18	No	ns	>0.9999	M-T
Tes 0.1 vs. DHP 1	-14.15	-36.39 to 8.101	No	ns	0.8197	M-U
Tes 0.1 vs. DHP 1+ E2 1	-2.93	-26.71 to 20.85	No	ns	>0.9999	M-V
Tes 0.1 vs. DHP 1+ Tes 1	-8.797	-32.58 to 14.99	No	ns	0.9999	M-W
Tes 0.1 vs. EtOH	2.604	-16.65 to 21.86	No	ns	>0.9999	M-X
Tes 0.1 vs. Org 0.1+Tes 0.1	-12.78	-36.57 to 11.00	No	ns	0.9646	M-Y
Tes 0.1 vs. Tes 1	-27.61	-51.40 to -3.829	Yes	**	0.0055	M-Z
Tes 0.1 vs. Org 0.1+ es 1	-37.38	-58.65 to -16.10	Yes	****	<0.0001	M-AA
Tes 1 vs. P4 1	16.12	-7.664 to 39.90	No	ns	0.7146	N-O
Tes 1 vs. E2 1	14.63	-9.150 to 38.42	No	ns	0.8625	N-P
Tes 1 vs. Org 0.1	-2.178	-25.96 to 21.61	No	ns	>0.9999	N-Q
Tes 1 vs. DHP 0.1+Tes 0.1	9.019	-14.76 to 32.80	No	ns	0.9998	N-R
Tes 1 vs. Org 0.1+Tes 0.1	-15.15	-36.43 to 6.120	No	ns	0.6152	N-S
Tes 1 vs. EtOH	19.23	0.05430 to 38.40	Yes	*	0.0483	N-T
Tes 1 vs. DHP 1	2.075	-20.17 to 24.32	No	ns	>0.9999	N-U
Tes 1 vs. DHP 1+ E2 1	13.29	-10.49 to 37.07	No	ns	0.9455	N-V
Tes 1 vs. DHP 1+ Tes 1	7.424	-16.36 to 31.21	No	ns	>0.9999	N-W
Tes 1 vs. EtOH	18.83	-0.4260 to 38.08	No	ns	0.0651	N-X
Tes 1 vs. Org 0.1+Tes 0.1	3.439	-20.34 to 27.22	No	ns	>0.9999	N-Y
Tes 1 vs. Tes 1	-11.39	-35.17 to 12.39	No	ns	0.9917	N-Z
Tes 1 vs. Org 0.1+ es 1	-21.16	-42.43 to 0.1174	No	ns	0.0535	N-AA
P4 1 vs. E2 1	-1.486	-25.27 to 22.30	No	ns	>0.9999	O-P
P4 1 vs. Org 0.1	-18.3	-42.08 to 5.486	No	ns	0.4456	O-Q
P4 1 vs. DHP 0.1+Tes 0.1	-7.1	-30.88 to 16.68	No	ns	>0.9999	O-R
P4 1 vs. Org 0.1+Tes 0.1	-31.27	-52.54 to -9.999	Yes	****	<0.0001	O-S
P4 1 vs. EtOH	3.11	-16.07 to 22.28	No	ns	>0.9999	O-T
P4 1 vs. DHP 1	-14.04	-36.29 to 8.203	No	ns	0.8298	O-U
P4 1 vs. DHP 1+ E2 1	-2.829	-26.61 to 20.95	No	ns	>0.9999	O-V
P4 1 vs. DHP 1+ Tes 1	-8.696	-32.48 to 15.09	No	ns	0.9999	O-W
P4 1 vs. EtOH	2.706	-16.55 to 21.96	No	ns	>0.9999	O-X
P4 1 vs. Org 0.1+Tes 0.1	-12.68	-36.46 to 11.10	No	ns	0.9677	O-Y
P4 1 vs. Tes 1	-27.51	-51.29 to -3.727	Yes	**	0.0059	O-Z
P4 1 vs. Org 0.1+ es 1	-37.27	-58.55 to -16.00	Yes	****	<0.0001	O-AA
E2 1 vs. Org 0.1	-16.81	-40.60 to 6.972	No	ns	0.6313	P-Q
E2 1 vs. DHP 0.1+Tes 0.1	-5.615	-29.40 to 18.17	No	ns	>0.9999	P-R
E2 1 vs. Org 0.1+Tes 0.1	-29.79	-51.06 to -8.514	Yes	****	<0.0001	P-S
E2 1 vs. EtOH	4.595	-14.58 to 23.77	No	ns	>0.9999	P-T
E2 1 vs. DHP 1	-12.56	-34.81 to 9.688	No	ns	0.9394	P-U
E2 1 vs. DHP 1+ E2 1	-1.343	-25.13 to 22.44	No	ns	>0.9999	P-V
E2 1 vs. DHP 1+ Tes 1	-7.21	-30.99 to 16.57	No	ns	>0.9999	P-W
E2 1 vs. EtOH	4.191	-15.06 to 23.44	No	ns	>0.9999	P-X
E2 1 vs. Org 0.1+Tes 0.1	-11.2	-34.98 to 12.59	No	ns	0.9935	P-Y
E2 1 vs. Tes 1	-26.03	-49.81 to -2.241	Yes	*	0.0146	P-Z
E2 1 vs. Org 0.1+ es 1	-35.79	-57.06 to -14.52	Yes	****	<0.0001	P-AA
Org 0.1 vs. DHP 0.1+Tes 0.1	11.2	-12.59 to 34.98	No	ns	0.9935	Q-R
Org 0.1 vs. Org 0.1+Tes 0.1	-12.97	-34.25 to 8.298	No	ns	0.8726	Q-S
Org 0.1 vs. EtOH	21.41	2.232 to 40.58	Yes	*	0.0106	Q-T
Org 0.1 vs. DHP 1	4.252	-18.00 to 26.50	No	ns	>0.9999	Q-U
Org 0.1 vs. DHP 1+ E2 1	15.47	-8.315 to 39.25	No	ns	0.7858	Q-V
Org 0.1 vs. DHP 1+ Tes 1	9.602	-14.18 to 33.39	No	ns	0.9994	Q-W
Org 0.1 vs. EtOH	21	1.752 to 40.25	Yes	*	0.0152	Q-X
Org 0.1 vs. Org 0.1+Tes 0.1	5.617	-18.17 to 29.40	No	ns	>0.9999	Q-Y
Org 0.1 vs. Tes 1	-9.213	-33.00 to 14.57	No	ns	0.9997	Q-Z
Org 0.1 vs. Org 0.1+ es 1	-18.98	-40.25 to 2.295	No	ns	0.1637	Q-AA
DHP 0.1+Tes 0.1 vs. Org 0.1+Tes 0.1	-24.17	-45.44 to -2.899	Yes	**	0.008	R-S
DHP 0.1+Tes 0.1 vs. EtOH	10.21	-8.965 to 29.39	No	ns	0.9682	R-T
DHP 0.1+Tes 0.1 vs. DHP 1	-6.945	-29.19 to 15.30	No	ns	>0.9999	R-U
DHP 0.1+Tes 0.1 vs. DHP 1+ E2 1	4.272	-19.51 to 28.06	No	ns	>0.9999	R-V
DHP 0.1+Tes 0.1 vs. DHP 1+ Tes 1	-1.596	-25.38 to 22.19	No	ns	>0.9999	R-W
DHP 0.1+Tes 0.1 vs. EtOH	9.806	-9.445 to 29.06	No	ns	0.9814	R-X
DHP 0.1+Tes 0.1 vs. Org 0.1+Tes 0.1	-5.58	-29.36 to 18.20	No	ns	>0.9999	R-Y
DHP 0.1+Tes 0.1 vs. Tes 1	-20.41	-44.19 to 3.373	No	ns	0.2247	R-Z
DHP 0.1+Tes 0.1 vs. Org 0.1+ es 1	-30.17	-51.45 to -8.902	Yes	****	<0.0001	R-AA
Org 0.1+Tes 0.1 vs. EtOH	34.38	18.43 to 50.34	Yes	****	<0.0001	S-T
Org 0.1+Tes 0.1 vs. DHP 1	17.23	-2.313 to 36.77	No	ns	0.1811	S-U
Org 0.1+Tes 0.1 vs. DHP 1+ E2 1	28.44	7.171 to 49.72	Yes	***	0.0003	S-V
Org 0.1+Tes 0.1 vs. DHP 1+ Tes 1	22.58	1.303 to 43.85	Yes	*	0.0229	S-W
Org 0.1+Tes 0.1 vs. EtOH	33.98	17.93 to 50.02	Yes	****	<0.0001	S-X
Org 0.1+Tes 0.1 vs. Org 0.1+Tes 0.1	18.59	-2.681 to 39.86	No	ns	0.1946	S-Y
Org 0.1+Tes 0.1 vs. Tes 1	3.761	-17.51 to 25.03	No	ns	>0.9999	S-Z
Org 0.1+Tes 0.1 vs. Org 0.1+ es 1	-6.003	-24.43 to 12.42	No	ns	>0.9999	S-AA
EtOH vs. DHP 1	-17.15	-34.39 to 0.07817	No	ns	0.0528	T-U
EtOH vs. DHP 1+ E2 1	-5.939	-25.11 to 13.24	No	ns	>0.9999	T-V
EtOH vs. DHP 1+ Tes 1	-11.81	-30.98 to 7.369	No	ns	0.8618	T-W
EtOH vs. EtOH	-0.4041	-13.54 to 12.73	No	ns	>0.9999	T-X
EtOH vs. Org 0.1+Tes 0.1	-15.79	-34.97 to 3.385	No	ns	0.3011	T-Y
EtOH vs. Tes 1	-30.62	-49.80 to -11.45	Yes	****	<0.0001	T-Z
EtOH vs. Org 0.1+ es 1	-40.38	-56.34 to -24.43	Yes	****	<0.0001	T-AA
DHP 1 vs. DHP 1+ E2 1	11.22	-11.03 to 33.46	No	ns	0.9836	U-V
DHP 1 vs. DHP 1+ Tes 1	5.349	-16.90 to 27.60	No	ns	>0.9999	U-W
DHP 1 vs. EtOH	16.75	-0.5670 to 34.07	No	ns	0.0736	U-X
DHP 1 vs. Org 0.1+Tes 0.1	1.364	-20.88 to 23.61	No	ns	>0.9999	U-Y
DHP 1 vs. Tes 1	-13.47	-35.71 to 8.782	No	ns	0.881	U-Z
DHP 1 vs. Org 0.1+ es 1	-23.23	-42.77 to -3.690	Yes	**	0.0036	U-AA
DHP 1+ E2 1 vs. DHP 1+ Tes 1	-5.867	-29.65 to 17.92	No	ns	>0.9999	V-W
DHP 1+ E2 1 vs. EtOH	5.534	-13.72 to 24.79	No	ns	>0.9999	V-X
DHP 1+ E2 1 vs. Org 0.1+Tes 0.1	-9.852	-33.64 to 13.93	No	ns	0.9991	V-Y
DHP 1+ E2 1 vs. Tes 1	-24.68	-48.47 to -0.8983	Yes	*	0.0311	V-Z
DHP 1+ E2 1 vs. Org 0.1+ es 1	-34.45	-55.72 to -13.17	Yes	****	<0.0001	V-AA
DHP 1+ Tes 1 vs. EtOH	11.4	-7.850 to 30.65	No	ns	0.9025	W-X
DHP 1+ Tes 1 vs. Org 0.1+Tes 0.1	-3.985	-27.77 to 19.80	No	ns	>0.9999	W-Y
DHP 1+ Tes 1 vs. Tes 1	-18.81	-42.60 to 4.969	No	ns	0.3845	W-Z
DHP 1+ Tes 1 vs. Org 0.1+ es 1	-28.58	-49.85 to -7.306	Yes	***	0.0003	W-AA
EtOH vs. Org 0.1+Tes 0.1	-15.39	-34.64 to 3.865	No	ns	0.3625	X-Y
EtOH vs. Tes 1	-30.22	-49.47 to -10.97	Yes	****	<0.0001	X-Z
EtOH vs. Org 0.1+ es 1	-39.98	-56.03 to -23.93	Yes	****	<0.0001	X-AA
Org 0.1+Tes 0.1 vs. Tes 1	-14.83	-38.61 to 8.954	No	ns	0.8462	Y-Z
Org 0.1+Tes 0.1 vs. Org 0.1+ es 1	-24.59	-45.87 to -3.321	Yes	**	0.0059	Y-AA
Tes 1 vs. Org 0.1+ es 1	-9.764	-31.04 to 11.51	No	ns	0.9954	Z-AA
Test details	Mean 1	Mean 2	Mean Diff.	SE of diff.	n1	n2	q	DF
EtOH vs. Tes 0.1	0	1.767	-1.767	3.457	51	22	0.7229	413
EtOH vs. Tes 1	0	1.481	-1.481	3.981	51	15	0.5263	413
EtOH vs. DHP 1	0	8.523	-8.523	4.348	51	12	2.772	413
EtOH vs. P4 1	0	3.636	-3.636	4.9	51	9	1.049	413
EtOH vs. E2 1	0	1.891	-1.891	4.9	51	9	0.5458	413
EtOH vs. Org 0.1	0	4.126	-4.126	3.514	51	21	1.661	413
EtOH vs. DHP 0.1+Tes 0.1	0	1.269	-1.269	4.9	51	9	0.3662	413
EtOH vs. DHP 1+Tes 1	0	3.003	-3.003	4.9	51	9	0.8668	413
EtOH vs. DHP 1+ E2 1	0	4.691	-4.691	4.9	51	9	1.354	413
EtOH vs. Org 0.1+ Tes 1	0	6.912	-6.912	3.056	51	32	3.198	413
EtOH vs. EtOH	0	3.859	-3.859	2.684	51	51	2.034	413
EtOH vs. Tes 0.1	0	6.378	-6.378	4.9	51	9	1.841	413
EtOH vs. Tes 1	0	22.6	-22.6	4.9	51	9	6.522	413
EtOH vs. P4 1	0	6.479	-6.479	4.9	51	9	1.87	413
EtOH vs. E2 1	0	7.965	-7.965	4.9	51	9	2.299	413
EtOH vs. Org 0.1	0	24.78	-24.78	4.9	51	9	7.151	413
EtOH vs. DHP 0.1+Tes 0.1	0	13.58	-13.58	4.9	51	9	3.919	413
EtOH vs. Org 0.1+Tes 0.1	0	37.75	-37.75	3.981	51	15	13.41	413
EtOH vs. EtOH	0	3.37	-3.37	3.118	51	30	1.528	413
EtOH vs. DHP 1	0	20.52	-20.52	4.348	51	12	6.675	413
EtOH vs. DHP 1+ E2 1	0	9.308	-9.308	4.9	51	9	2.686	413
EtOH vs. DHP 1+ Tes 1	0	15.18	-15.18	4.9	51	9	4.38	413
EtOH vs. EtOH	0	3.774	-3.774	3.152	51	29	1.693	413
EtOH vs. Org 0.1+Tes 0.1	0	19.16	-19.16	4.9	51	9	5.53	413
EtOH vs. Tes 1	0	33.99	-33.99	4.9	51	9	9.81	413
EtOH vs. Org 0.1+ es 1	0	43.75	-43.75	3.981	51	15	15.54	413
Tes 0.1 vs. Tes 1	1.767	1.481	0.2858	4.538	22	15	0.08905	413
Tes 0.1 vs. DHP 1	1.767	8.523	-6.756	4.864	22	12	1.964	413
Tes 0.1 vs. P4 1	1.767	3.636	-1.869	5.363	22	9	0.4928	413
Tes 0.1 vs. E2 1	1.767	1.891	-0.124	5.363	22	9	0.03271	413
Tes 0.1 vs. Org 0.1	1.767	4.126	-2.359	4.135	22	21	0.8069	413
Tes 0.1 vs. DHP 0.1+Tes 0.1	1.767	1.269	0.4983	5.363	22	9	0.1314	413
Tes 0.1 vs. DHP 1+Tes 1	1.767	3.003	-1.236	5.363	22	9	0.326	413
Tes 0.1 vs. DHP 1+ E2 1	1.767	4.691	-2.924	5.363	22	9	0.7711	413
Tes 0.1 vs. Org 0.1+ Tes 1	1.767	6.912	-5.145	3.754	22	32	1.938	413
Tes 0.1 vs. EtOH	1.767	3.859	-2.092	3.457	22	51	0.8559	413
Tes 0.1 vs. Tes 0.1	1.767	6.378	-4.611	5.363	22	9	1.216	413
Tes 0.1 vs. Tes 1	1.767	22.6	-20.83	5.363	22	9	5.493	413
Tes 0.1 vs. P4 1	1.767	6.479	-4.712	5.363	22	9	1.243	413
Tes 0.1 vs. E2 1	1.767	7.965	-6.198	5.363	22	9	1.634	413
Tes 0.1 vs. Org 0.1	1.767	24.78	-23.01	5.363	22	9	6.068	413
Tes 0.1 vs. DHP 0.1+Tes 0.1	1.767	13.58	-11.81	5.363	22	9	3.115	413
Tes 0.1 vs. Org 0.1+Tes 0.1	1.767	37.75	-35.98	4.538	22	15	11.21	413
Tes 0.1 vs. EtOH	1.767	3.37	-1.602	3.804	22	30	0.5957	413
Tes 0.1 vs. DHP 1	1.767	20.52	-18.76	4.864	22	12	5.454	413
Tes 0.1 vs. DHP 1+ E2 1	1.767	9.308	-7.541	5.363	22	9	1.989	413
Tes 0.1 vs. DHP 1+ Tes 1	1.767	15.18	-13.41	5.363	22	9	3.536	413
Tes 0.1 vs. EtOH	1.767	3.774	-2.006	3.832	22	29	0.7405	413
Tes 0.1 vs. Org 0.1+Tes 0.1	1.767	19.16	-17.39	5.363	22	9	4.587	413
Tes 0.1 vs. Tes 1	1.767	33.99	-32.22	5.363	22	9	8.497	413
Tes 0.1 vs. Org 0.1+ es 1	1.767	43.75	-41.99	4.538	22	15	13.08	413
Tes 1 vs. DHP 1	1.481	8.523	-7.041	5.249	15	12	1.897	413
Tes 1 vs. P4 1	1.481	3.636	-2.154	5.715	15	9	0.5332	413
Tes 1 vs. E2 1	1.481	1.891	-0.4098	5.715	15	9	0.1014	413
Tes 1 vs. Org 0.1	1.481	4.126	-2.645	4.582	15	21	0.8164	413
Tes 1 vs. DHP 0.1+Tes 0.1	1.481	1.269	0.2126	5.715	15	9	0.05261	413
Tes 1 vs. DHP 1+Tes 1	1.481	3.003	-1.522	5.715	15	9	0.3766	413
Tes 1 vs. DHP 1+ E2 1	1.481	4.691	-3.21	5.715	15	9	0.7944	413
Tes 1 vs. Org 0.1+ Tes 1	1.481	6.912	-5.431	4.241	15	32	1.811	413
Tes 1 vs. EtOH	1.481	3.859	-2.378	3.981	15	51	0.8447	413
Tes 1 vs. Tes 0.1	1.481	6.378	-4.896	5.715	15	9	1.212	413
Tes 1 vs. Tes 1	1.481	22.6	-21.12	5.715	15	9	5.226	413
Tes 1 vs. P4 1	1.481	6.479	-4.998	5.715	15	9	1.237	413
Tes 1 vs. E2 1	1.481	7.965	-6.483	5.715	15	9	1.604	413
Tes 1 vs. Org 0.1	1.481	24.78	-23.3	5.715	15	9	5.765	413
Tes 1 vs. DHP 0.1+Tes 0.1	1.481	13.58	-12.1	5.715	15	9	2.994	413
Tes 1 vs. Org 0.1+Tes 0.1	1.481	37.75	-36.27	4.949	15	15	10.36	413
Tes 1 vs. EtOH	1.481	3.37	-1.888	4.286	15	30	0.623	413
Tes 1 vs. DHP 1	1.481	20.52	-19.04	5.249	15	12	5.13	413
Tes 1 vs. DHP 1+ E2 1	1.481	9.308	-7.827	5.715	15	9	1.937	413
Tes 1 vs. DHP 1+ Tes 1	1.481	15.18	-13.69	5.715	15	9	3.389	413
Tes 1 vs. EtOH	1.481	3.774	-2.292	4.31	15	29	0.752	413
Tes 1 vs. Org 0.1+Tes 0.1	1.481	19.16	-17.68	5.715	15	9	4.375	413
Tes 1 vs. Tes 1	1.481	33.99	-32.51	5.715	15	9	8.045	413
Tes 1 vs. Org 0.1+ es 1	1.481	43.75	-42.27	4.949	15	15	12.08	413
DHP 1 vs. P4 1	8.523	3.636	4.887	5.976	12	9	1.156	413
DHP 1 vs. E2 1	8.523	1.891	6.632	5.976	12	9	1.569	413
DHP 1 vs. Org 0.1	8.523	4.126	4.396	4.905	12	21	1.268	413
DHP 1 vs. DHP 0.1+Tes 0.1	8.523	1.269	7.254	5.976	12	9	1.717	413
DHP 1 vs. DHP 1+Tes 1	8.523	3.003	5.52	5.976	12	9	1.306	413
DHP 1 vs. DHP 1+ E2 1	8.523	4.691	3.832	5.976	12	9	0.9067	413
DHP 1 vs. Org 0.1+ Tes 1	8.523	6.912	1.611	4.588	12	32	0.4965	413
DHP 1 vs. EtOH	8.523	3.859	4.663	4.348	12	51	1.517	413
DHP 1 vs. Tes 0.1	8.523	6.378	2.145	5.976	12	9	0.5076	413
DHP 1 vs. Tes 1	8.523	22.6	-14.08	5.976	12	9	3.331	413
DHP 1 vs. P4 1	8.523	6.479	2.044	5.976	12	9	0.4836	413
DHP 1 vs. E2 1	8.523	7.965	0.558	5.976	12	9	0.132	413
DHP 1 vs. Org 0.1	8.523	24.78	-16.25	5.976	12	9	3.846	413
DHP 1 vs. DHP 0.1+Tes 0.1	8.523	13.58	-5.057	5.976	12	9	1.197	413
DHP 1 vs. Org 0.1+Tes 0.1	8.523	37.75	-29.23	5.249	12	15	7.875	413
DHP 1 vs. EtOH	8.523	3.37	5.153	4.629	12	30	1.574	413
DHP 1 vs. DHP 1	8.523	20.52	-12	5.533	12	12	3.067	413
DHP 1 vs. DHP 1+ E2 1	8.523	9.308	-0.7852	5.976	12	9	0.1858	413
DHP 1 vs. DHP 1+ Tes 1	8.523	15.18	-6.652	5.976	12	9	1.574	413
DHP 1 vs. EtOH	8.523	3.774	4.749	4.652	12	29	1.444	413
DHP 1 vs. Org 0.1+Tes 0.1	8.523	19.16	-10.64	5.976	12	9	2.517	413
DHP 1 vs. Tes 1	8.523	33.99	-25.47	5.976	12	9	6.026	413
DHP 1 vs. Org 0.1+ es 1	8.523	43.75	-35.23	5.249	12	15	9.492	413
P4 1 vs. E2 1	3.636	1.891	1.745	6.389	9	9	0.3862	413
P4 1 vs. Org 0.1	3.636	4.126	-0.4906	5.4	9	21	0.1285	413
P4 1 vs. DHP 0.1+Tes 0.1	3.636	1.269	2.367	6.389	9	9	0.5239	413
P4 1 vs. DHP 1+Tes 1	3.636	3.003	0.6325	6.389	9	9	0.14	413
P4 1 vs. DHP 1+ E2 1	3.636	4.691	-1.056	6.389	9	9	0.2336	413
P4 1 vs. Org 0.1+ Tes 1	3.636	6.912	-3.277	5.114	9	32	0.9061	413
P4 1 vs. EtOH	3.636	3.859	-0.2236	4.9	9	51	0.06452	413
P4 1 vs. Tes 0.1	3.636	6.378	-2.742	6.389	9	9	0.6069	413
P4 1 vs. Tes 1	3.636	22.6	-18.96	6.389	9	9	4.197	413
P4 1 vs. P4 1	3.636	6.479	-2.843	6.389	9	9	0.6294	413
P4 1 vs. E2 1	3.636	7.965	-4.329	6.389	9	9	0.9582	413
P4 1 vs. Org 0.1	3.636	24.78	-21.14	6.389	9	9	4.68	413
P4 1 vs. DHP 0.1+Tes 0.1	3.636	13.58	-9.944	6.389	9	9	2.201	413
P4 1 vs. Org 0.1+Tes 0.1	3.636	37.75	-34.12	5.715	9	15	8.443	413
P4 1 vs. EtOH	3.636	3.37	0.2663	5.151	9	30	0.0731	413
P4 1 vs. DHP 1	3.636	20.52	-16.89	5.976	9	12	3.996	413
P4 1 vs. DHP 1+ E2 1	3.636	9.308	-5.672	6.389	9	9	1.256	413
P4 1 vs. DHP 1+ Tes 1	3.636	15.18	-11.54	6.389	9	9	2.554	413
P4 1 vs. EtOH	3.636	3.774	-0.1378	5.171	9	29	0.0377	413
P4 1 vs. Org 0.1+Tes 0.1	3.636	19.16	-15.52	6.389	9	9	3.436	413
P4 1 vs. Tes 1	3.636	33.99	-30.35	6.389	9	9	6.719	413
P4 1 vs. Org 0.1+ es 1	3.636	43.75	-40.12	5.715	9	15	9.928	413
E2 1 vs. Org 0.1	1.891	4.126	-2.235	5.4	9	21	0.5854	413
E2 1 vs. DHP 0.1+Tes 0.1	1.891	1.269	0.6224	6.389	9	9	0.1378	413
E2 1 vs. DHP 1+Tes 1	1.891	3.003	-1.112	6.389	9	9	0.2462	413
E2 1 vs. DHP 1+ E2 1	1.891	4.691	-2.8	6.389	9	9	0.6198	413
E2 1 vs. Org 0.1+ Tes 1	1.891	6.912	-5.021	5.114	9	32	1.389	413
E2 1 vs. EtOH	1.891	3.859	-1.968	4.9	9	51	0.568	413
E2 1 vs. Tes 0.1	1.891	6.378	-4.487	6.389	9	9	0.9931	413
E2 1 vs. Tes 1	1.891	22.6	-20.71	6.389	9	9	4.584	413
E2 1 vs. P4 1	1.891	6.479	-4.588	6.389	9	9	1.016	413
E2 1 vs. E2 1	1.891	7.965	-6.074	6.389	9	9	1.344	413
E2 1 vs. Org 0.1	1.891	24.78	-22.89	6.389	9	9	5.066	413
E2 1 vs. DHP 0.1+Tes 0.1	1.891	13.58	-11.69	6.389	9	9	2.587	413
E2 1 vs. Org 0.1+Tes 0.1	1.891	37.75	-35.86	5.715	9	15	8.875	413
E2 1 vs. EtOH	1.891	3.37	-1.478	5.151	9	30	0.4059	413
E2 1 vs. DHP 1	1.891	20.52	-18.63	5.976	9	12	4.409	413
E2 1 vs. DHP 1+ E2 1	1.891	9.308	-7.417	6.389	9	9	1.642	413
E2 1 vs. DHP 1+ Tes 1	1.891	15.18	-13.28	6.389	9	9	2.94	413
E2 1 vs. EtOH	1.891	3.774	-1.882	5.171	9	29	0.5148	413
E2 1 vs. Org 0.1+Tes 0.1	1.891	19.16	-17.27	6.389	9	9	3.822	413
E2 1 vs. Tes 1	1.891	33.99	-32.1	6.389	9	9	7.105	413
E2 1 vs. Org 0.1+ es 1	1.891	43.75	-41.86	5.715	9	15	10.36	413
Org 0.1 vs. DHP 0.1+Tes 0.1	4.126	1.269	2.858	5.4	21	9	0.7484	413
Org 0.1 vs. DHP 1+Tes 1	4.126	3.003	1.123	5.4	21	9	0.2941	413
Org 0.1 vs. DHP 1+ E2 1	4.126	4.691	-0.565	5.4	21	9	0.148	413
Org 0.1 vs. Org 0.1+ Tes 1	4.126	6.912	-2.786	3.806	21	32	1.035	413
Org 0.1 vs. EtOH	4.126	3.859	0.267	3.514	21	51	0.1075	413
Org 0.1 vs. Tes 0.1	4.126	6.378	-2.251	5.4	21	9	0.5896	413
Org 0.1 vs. Tes 1	4.126	22.6	-18.47	5.4	21	9	4.838	413
Org 0.1 vs. P4 1	4.126	6.479	-2.353	5.4	21	9	0.6162	413
Org 0.1 vs. E2 1	4.126	7.965	-3.838	5.4	21	9	1.005	413
Org 0.1 vs. Org 0.1	4.126	24.78	-20.65	5.4	21	9	5.408	413
Org 0.1 vs. DHP 0.1+Tes 0.1	4.126	13.58	-9.453	5.4	21	9	2.476	413
Org 0.1 vs. Org 0.1+Tes 0.1	4.126	37.75	-33.62	4.582	21	15	10.38	413
Org 0.1 vs. EtOH	4.126	3.37	0.7568	3.856	21	30	0.2776	413
Org 0.1 vs. DHP 1	4.126	20.52	-16.4	4.905	21	12	4.728	413
Org 0.1 vs. DHP 1+ E2 1	4.126	9.308	-5.182	5.4	21	9	1.357	413
Org 0.1 vs. DHP 1+ Tes 1	4.126	15.18	-11.05	5.4	21	9	2.894	413
Org 0.1 vs. EtOH	4.126	3.774	0.3527	3.883	21	29	0.1285	413
Org 0.1 vs. Org 0.1+Tes 0.1	4.126	19.16	-15.03	5.4	21	9	3.937	413
Org 0.1 vs. Tes 1	4.126	33.99	-29.86	5.4	21	9	7.821	413
Org 0.1 vs. Org 0.1+ es 1	4.126	43.75	-39.63	4.582	21	15	12.23	413
DHP 0.1+Tes 0.1 vs. DHP 1+Tes 1	1.269	3.003	-1.734	6.389	9	9	0.3839	413
DHP 0.1+Tes 0.1 vs. DHP 1+ E2 1	1.269	4.691	-3.422	6.389	9	9	0.7576	413
DHP 0.1+Tes 0.1 vs. Org 0.1+ Tes 1	1.269	6.912	-5.643	5.114	9	32	1.561	413
DHP 0.1+Tes 0.1 vs. EtOH	1.269	3.859	-2.59	4.9	9	51	0.7476	413
DHP 0.1+Tes 0.1 vs. Tes 0.1	1.269	6.378	-5.109	6.389	9	9	1.131	413
DHP 0.1+Tes 0.1 vs. Tes 1	1.269	22.6	-21.33	6.389	9	9	4.721	413
DHP 0.1+Tes 0.1 vs. P4 1	1.269	6.479	-5.21	6.389	9	9	1.153	413
DHP 0.1+Tes 0.1 vs. E2 1	1.269	7.965	-6.696	6.389	9	9	1.482	413
DHP 0.1+Tes 0.1 vs. Org 0.1	1.269	24.78	-23.51	6.389	9	9	5.203	413
DHP 0.1+Tes 0.1 vs. DHP 0.1+Tes 0.1	1.269	13.58	-12.31	6.389	9	9	2.725	413
DHP 0.1+Tes 0.1 vs. Org 0.1+Tes 0.1	1.269	37.75	-36.48	5.715	9	15	9.029	413
DHP 0.1+Tes 0.1 vs. EtOH	1.269	3.37	-2.101	5.151	9	30	0.5767	413
DHP 0.1+Tes 0.1 vs. DHP 1	1.269	20.52	-19.26	5.976	9	12	4.556	413
DHP 0.1+Tes 0.1 vs. DHP 1+ E2 1	1.269	9.308	-8.039	6.389	9	9	1.779	413
DHP 0.1+Tes 0.1 vs. DHP 1+ Tes 1	1.269	15.18	-13.91	6.389	9	9	3.078	413
DHP 0.1+Tes 0.1 vs. EtOH	1.269	3.774	-2.505	5.171	9	29	0.685	413
DHP 0.1+Tes 0.1 vs. Org 0.1+Tes 0.1	1.269	19.16	-17.89	6.389	9	9	3.96	413
DHP 0.1+Tes 0.1 vs. Tes 1	1.269	33.99	-32.72	6.389	9	9	7.243	413
DHP 0.1+Tes 0.1 vs. Org 0.1+ es 1	1.269	43.75	-42.49	5.715	9	15	10.51	413
DHP 1+Tes 1 vs. DHP 1+ E2 1	3.003	4.691	-1.688	6.389	9	9	0.3736	413
DHP 1+Tes 1 vs. Org 0.1+ Tes 1	3.003	6.912	-3.909	5.114	9	32	1.081	413
DHP 1+Tes 1 vs. EtOH	3.003	3.859	-0.8561	4.9	9	51	0.2471	413
DHP 1+Tes 1 vs. Tes 0.1	3.003	6.378	-3.374	6.389	9	9	0.7469	413
DHP 1+Tes 1 vs. Tes 1	3.003	22.6	-19.6	6.389	9	9	4.337	413
DHP 1+Tes 1 vs. P4 1	3.003	6.479	-3.476	6.389	9	9	0.7694	413
DHP 1+Tes 1 vs. E2 1	3.003	7.965	-4.962	6.389	9	9	1.098	413
DHP 1+Tes 1 vs. Org 0.1	3.003	24.78	-21.77	6.389	9	9	4.82	413
DHP 1+Tes 1 vs. DHP 0.1+Tes 0.1	3.003	13.58	-10.58	6.389	9	9	2.341	413
DHP 1+Tes 1 vs. Org 0.1+Tes 0.1	3.003	37.75	-34.75	5.715	9	15	8.599	413
DHP 1+Tes 1 vs. EtOH	3.003	3.37	-0.3662	5.151	9	30	0.1005	413
DHP 1+Tes 1 vs. DHP 1	3.003	20.52	-17.52	5.976	9	12	4.146	413
DHP 1+Tes 1 vs. DHP 1+ E2 1	3.003	9.308	-6.305	6.389	9	9	1.396	413
DHP 1+Tes 1 vs. DHP 1+ Tes 1	3.003	15.18	-12.17	6.389	9	9	2.694	413
DHP 1+Tes 1 vs. EtOH	3.003	3.774	-0.7703	5.171	9	29	0.2107	413
DHP 1+Tes 1 vs. Org 0.1+Tes 0.1	3.003	19.16	-16.16	6.389	9	9	3.576	413
DHP 1+Tes 1 vs. Tes 1	3.003	33.99	-30.99	6.389	9	9	6.859	413
DHP 1+Tes 1 vs. Org 0.1+ es 1	3.003	43.75	-40.75	5.715	9	15	10.08	413
DHP 1+ E2 1 vs. Org 0.1+ Tes 1	4.691	6.912	-2.221	5.114	9	32	0.6142	413
DHP 1+ E2 1 vs. EtOH	4.691	3.859	0.832	4.9	9	51	0.2401	413
DHP 1+ E2 1 vs. Tes 0.1	4.691	6.378	-1.686	6.389	9	9	0.3733	413
DHP 1+ E2 1 vs. Tes 1	4.691	22.6	-17.91	6.389	9	9	3.964	413
DHP 1+ E2 1 vs. P4 1	4.691	6.479	-1.788	6.389	9	9	0.3958	413
DHP 1+ E2 1 vs. E2 1	4.691	7.965	-3.274	6.389	9	9	0.7246	413
DHP 1+ E2 1 vs. Org 0.1	4.691	24.78	-20.09	6.389	9	9	4.446	413
DHP 1+ E2 1 vs. DHP 0.1+Tes 0.1	4.691	13.58	-8.888	6.389	9	9	1.967	413
DHP 1+ E2 1 vs. Org 0.1+Tes 0.1	4.691	37.75	-33.06	5.715	9	15	8.182	413
DHP 1+ E2 1 vs. EtOH	4.691	3.37	1.322	5.151	9	30	0.3629	413
DHP 1+ E2 1 vs. DHP 1	4.691	20.52	-15.83	5.976	9	12	3.747	413
DHP 1+ E2 1 vs. DHP 1+ E2 1	4.691	9.308	-4.617	6.389	9	9	1.022	413
DHP 1+ E2 1 vs. DHP 1+ Tes 1	4.691	15.18	-10.48	6.389	9	9	2.321	413
DHP 1+ E2 1 vs. EtOH	4.691	3.774	0.9177	5.171	9	29	0.251	413
DHP 1+ E2 1 vs. Org 0.1+Tes 0.1	4.691	19.16	-14.47	6.389	9	9	3.203	413
DHP 1+ E2 1 vs. Tes 1	4.691	33.99	-29.3	6.389	9	9	6.485	413
DHP 1+ E2 1 vs. Org 0.1+ es 1	4.691	43.75	-39.06	5.715	9	15	9.667	413
Org 0.1+ Tes 1 vs. EtOH	6.912	3.859	3.053	3.056	32	51	1.413	413
Org 0.1+ Tes 1 vs. Tes 0.1	6.912	6.378	0.5346	5.114	32	9	0.1478	413
Org 0.1+ Tes 1 vs. Tes 1	6.912	22.6	-15.69	5.114	32	9	4.338	413
Org 0.1+ Tes 1 vs. P4 1	6.912	6.479	0.4331	5.114	32	9	0.1198	413
Org 0.1+ Tes 1 vs. E2 1	6.912	7.965	-1.053	5.114	32	9	0.2911	413
Org 0.1+ Tes 1 vs. Org 0.1	6.912	24.78	-17.86	5.114	32	9	4.94	413
Org 0.1+ Tes 1 vs. DHP 0.1+Tes 0.1	6.912	13.58	-6.667	5.114	32	9	1.844	413
Org 0.1+ Tes 1 vs. Org 0.1+Tes 0.1	6.912	37.75	-30.84	4.241	32	15	10.28	413
Org 0.1+ Tes 1 vs. EtOH	6.912	3.37	3.543	3.444	32	30	1.455	413
Org 0.1+ Tes 1 vs. DHP 1	6.912	20.52	-13.61	4.588	32	12	4.196	413
Org 0.1+ Tes 1 vs. DHP 1+ E2 1	6.912	9.308	-2.396	5.114	32	9	0.6625	413
Org 0.1+ Tes 1 vs. DHP 1+ Tes 1	6.912	15.18	-8.263	5.114	32	9	2.285	413
Org 0.1+ Tes 1 vs. EtOH	6.912	3.774	3.139	3.475	32	29	1.277	413
Org 0.1+ Tes 1 vs. Org 0.1+Tes 0.1	6.912	19.16	-12.25	5.114	32	9	3.387	413
Org 0.1+ Tes 1 vs. Tes 1	6.912	33.99	-27.08	5.114	32	9	7.488	413
Org 0.1+ Tes 1 vs. Org 0.1+ es 1	6.912	43.75	-36.84	4.241	32	15	12.29	413
EtOH vs. Tes 0.1	3.859	6.378	-2.518	4.9	51	9	0.7268	413
EtOH vs. Tes 1	3.859	22.6	-18.74	4.9	51	9	5.408	413
EtOH vs. P4 1	3.859	6.479	-2.62	4.9	51	9	0.7561	413
EtOH vs. E2 1	3.859	7.965	-4.105	4.9	51	9	1.185	413
EtOH vs. Org 0.1	3.859	24.78	-20.92	4.9	51	9	6.037	413
EtOH vs. DHP 0.1+Tes 0.1	3.859	13.58	-9.72	4.9	51	9	2.805	413
EtOH vs. Org 0.1+Tes 0.1	3.859	37.75	-33.89	3.981	51	15	12.04	413
EtOH vs. EtOH	3.859	3.37	0.4898	3.118	51	30	0.2221	413
EtOH vs. DHP 1	3.859	20.52	-16.66	4.348	51	12	5.42	413
EtOH vs. DHP 1+ E2 1	3.859	9.308	-5.449	4.9	51	9	1.573	413
EtOH vs. DHP 1+ Tes 1	3.859	15.18	-11.32	4.9	51	9	3.266	413
EtOH vs. EtOH	3.859	3.774	0.08572	3.152	51	29	0.03846	413
EtOH vs. Org 0.1+Tes 0.1	3.859	19.16	-15.3	4.9	51	9	4.416	413
EtOH vs. Tes 1	3.859	33.99	-30.13	4.9	51	9	8.696	413
EtOH vs. Org 0.1+ es 1	3.859	43.75	-39.89	3.981	51	15	14.17	413
Tes 0.1 vs. Tes 1	6.378	22.6	-16.22	6.389	9	9	3.591	413
Tes 0.1 vs. P4 1	6.378	6.479	-0.1015	6.389	9	9	0.02247	413
Tes 0.1 vs. E2 1	6.378	7.965	-1.587	6.389	9	9	0.3513	413
Tes 0.1 vs. Org 0.1	6.378	24.78	-18.4	6.389	9	9	4.073	413
Tes 0.1 vs. DHP 0.1+Tes 0.1	6.378	13.58	-7.202	6.389	9	9	1.594	413
Tes 0.1 vs. Org 0.1+Tes 0.1	6.378	37.75	-31.37	5.715	9	15	7.764	413
Tes 0.1 vs. EtOH	6.378	3.37	3.008	5.151	9	30	0.8259	413
Tes 0.1 vs. DHP 1	6.378	20.52	-14.15	5.976	9	12	3.348	413
Tes 0.1 vs. DHP 1+ E2 1	6.378	9.308	-2.93	6.389	9	9	0.6486	413
Tes 0.1 vs. DHP 1+ Tes 1	6.378	15.18	-8.797	6.389	9	9	1.947	413
Tes 0.1 vs. EtOH	6.378	3.774	2.604	5.171	9	29	0.7121	413
Tes 0.1 vs. Org 0.1+Tes 0.1	6.378	19.16	-12.78	6.389	9	9	2.829	413
Tes 0.1 vs. Tes 1	6.378	33.99	-27.61	6.389	9	9	6.112	413
Tes 0.1 vs. Org 0.1+ es 1	6.378	43.75	-37.38	5.715	9	15	9.25	413
Tes 1 vs. P4 1	22.6	6.479	16.12	6.389	9	9	3.568	413
Tes 1 vs. E2 1	22.6	7.965	14.63	6.389	9	9	3.239	413
Tes 1 vs. Org 0.1	22.6	24.78	-2.178	6.389	9	9	0.4821	413
Tes 1 vs. DHP 0.1+Tes 0.1	22.6	13.58	9.019	6.389	9	9	1.996	413
Tes 1 vs. Org 0.1+Tes 0.1	22.6	37.75	-15.15	5.715	9	15	3.75	413
Tes 1 vs. EtOH	22.6	3.37	19.23	5.151	9	30	5.279	413
Tes 1 vs. DHP 1	22.6	20.52	2.075	5.976	9	12	0.4909	413
Tes 1 vs. DHP 1+ E2 1	22.6	9.308	13.29	6.389	9	9	2.942	413
Tes 1 vs. DHP 1+ Tes 1	22.6	15.18	7.424	6.389	9	9	1.643	413
Tes 1 vs. EtOH	22.6	3.774	18.83	5.171	9	29	5.148	413
Tes 1 vs. Org 0.1+Tes 0.1	22.6	19.16	3.439	6.389	9	9	0.7612	413
Tes 1 vs. Tes 1	22.6	33.99	-11.39	6.389	9	9	2.521	413
Tes 1 vs. Org 0.1+ es 1	22.6	43.75	-21.16	5.715	9	15	5.235	413
P4 1 vs. E2 1	6.479	7.965	-1.486	6.389	9	9	0.3288	413
P4 1 vs. Org 0.1	6.479	24.78	-18.3	6.389	9	9	4.05	413
P4 1 vs. DHP 0.1+Tes 0.1	6.479	13.58	-7.1	6.389	9	9	1.572	413
P4 1 vs. Org 0.1+Tes 0.1	6.479	37.75	-31.27	5.715	9	15	7.739	413
P4 1 vs. EtOH	6.479	3.37	3.11	5.151	9	30	0.8538	413
P4 1 vs. DHP 1	6.479	20.52	-14.04	5.976	9	12	3.324	413
P4 1 vs. DHP 1+ E2 1	6.479	9.308	-2.829	6.389	9	9	0.6261	413
P4 1 vs. DHP 1+ Tes 1	6.479	15.18	-8.696	6.389	9	9	1.925	413
P4 1 vs. EtOH	6.479	3.774	2.706	5.171	9	29	0.7399	413
P4 1 vs. Org 0.1+Tes 0.1	6.479	19.16	-12.68	6.389	9	9	2.807	413
P4 1 vs. Tes 1	6.479	33.99	-27.51	6.389	9	9	6.089	413
P4 1 vs. Org 0.1+ es 1	6.479	43.75	-37.27	5.715	9	15	9.225	413
E2 1 vs. Org 0.1	7.965	24.78	-16.81	6.389	9	9	3.721	413
E2 1 vs. DHP 0.1+Tes 0.1	7.965	13.58	-5.615	6.389	9	9	1.243	413
E2 1 vs. Org 0.1+Tes 0.1	7.965	37.75	-29.79	5.715	9	15	7.371	413
E2 1 vs. EtOH	7.965	3.37	4.595	5.151	9	30	1.262	413
E2 1 vs. DHP 1	7.965	20.52	-12.56	5.976	9	12	2.972	413
E2 1 vs. DHP 1+ E2 1	7.965	9.308	-1.343	6.389	9	9	0.2973	413
E2 1 vs. DHP 1+ Tes 1	7.965	15.18	-7.21	6.389	9	9	1.596	413
E2 1 vs. EtOH	7.965	3.774	4.191	5.171	9	29	1.146	413
E2 1 vs. Org 0.1+Tes 0.1	7.965	19.16	-11.2	6.389	9	9	2.478	413
E2 1 vs. Tes 1	7.965	33.99	-26.03	6.389	9	9	5.761	413
E2 1 vs. Org 0.1+ es 1	7.965	43.75	-35.79	5.715	9	15	8.857	413
Org 0.1 vs. DHP 0.1+Tes 0.1	24.78	13.58	11.2	6.389	9	9	2.478	413
Org 0.1 vs. Org 0.1+Tes 0.1	24.78	37.75	-12.97	5.715	9	15	3.211	413
Org 0.1 vs. EtOH	24.78	3.37	21.41	5.151	9	30	5.877	413
Org 0.1 vs. DHP 1	24.78	20.52	4.252	5.976	9	12	1.006	413
Org 0.1 vs. DHP 1+ E2 1	24.78	9.308	15.47	6.389	9	9	3.424	413
Org 0.1 vs. DHP 1+ Tes 1	24.78	15.18	9.602	6.389	9	9	2.125	413
Org 0.1 vs. EtOH	24.78	3.774	21	5.171	9	29	5.744	413
Org 0.1 vs. Org 0.1+Tes 0.1	24.78	19.16	5.617	6.389	9	9	1.243	413
Org 0.1 vs. Tes 1	24.78	33.99	-9.213	6.389	9	9	2.039	413
Org 0.1 vs. Org 0.1+ es 1	24.78	43.75	-18.98	5.715	9	15	4.696	413
DHP 0.1+Tes 0.1 vs. Org 0.1+Tes 0.1	13.58	37.75	-24.17	5.715	9	15	5.982	413
DHP 0.1+Tes 0.1 vs. EtOH	13.58	3.37	10.21	5.151	9	30	2.803	413
DHP 0.1+Tes 0.1 vs. DHP 1	13.58	20.52	-6.945	5.976	9	12	1.643	413
DHP 0.1+Tes 0.1 vs. DHP 1+ E2 1	13.58	9.308	4.272	6.389	9	9	0.9455	413
DHP 0.1+Tes 0.1 vs. DHP 1+ Tes 1	13.58	15.18	-1.596	6.389	9	9	0.3532	413
DHP 0.1+Tes 0.1 vs. EtOH	13.58	3.774	9.806	5.171	9	29	2.682	413
DHP 0.1+Tes 0.1 vs. Org 0.1+Tes 0.1	13.58	19.16	-5.58	6.389	9	9	1.235	413
DHP 0.1+Tes 0.1 vs. Tes 1	13.58	33.99	-20.41	6.389	9	9	4.518	413
DHP 0.1+Tes 0.1 vs. Org 0.1+ es 1	13.58	43.75	-30.17	5.715	9	15	7.468	413
Org 0.1+Tes 0.1 vs. EtOH	37.75	3.37	34.38	4.286	15	30	11.34	413
Org 0.1+Tes 0.1 vs. DHP 1	37.75	20.52	17.23	5.249	15	12	4.641	413
Org 0.1+Tes 0.1 vs. DHP 1+ E2 1	37.75	9.308	28.44	5.715	15	9	7.039	413
Org 0.1+Tes 0.1 vs. DHP 1+ Tes 1	37.75	15.18	22.58	5.715	15	9	5.587	413
Org 0.1+Tes 0.1 vs. EtOH	37.75	3.774	33.98	4.31	15	29	11.15	413
Org 0.1+Tes 0.1 vs. Org 0.1+Tes 0.1	37.75	19.16	18.59	5.715	15	9	4.601	413
Org 0.1+Tes 0.1 vs. Tes 1	37.75	33.99	3.761	5.715	15	9	0.9309	413
Org 0.1+Tes 0.1 vs. Org 0.1+ es 1	37.75	43.75	-6.003	4.949	15	15	1.715	413
EtOH vs. DHP 1	3.37	20.52	-17.15	4.629	30	12	5.241	413
EtOH vs. DHP 1+ E2 1	3.37	9.308	-5.939	5.151	30	9	1.63	413
EtOH vs. DHP 1+ Tes 1	3.37	15.18	-11.81	5.151	30	9	3.241	413
EtOH vs. EtOH	3.37	3.774	-0.4041	3.529	30	29	0.1619	413
EtOH vs. Org 0.1+Tes 0.1	3.37	19.16	-15.79	5.151	30	9	4.335	413
EtOH vs. Tes 1	3.37	33.99	-30.62	5.151	30	9	8.407	413
EtOH vs. Org 0.1+ es 1	3.37	43.75	-40.38	4.286	30	15	13.33	413
DHP 1 vs. DHP 1+ E2 1	20.52	9.308	11.22	5.976	12	9	2.654	413
DHP 1 vs. DHP 1+ Tes 1	20.52	15.18	5.349	5.976	12	9	1.266	413
DHP 1 vs. EtOH	20.52	3.774	16.75	4.652	12	29	5.092	413
DHP 1 vs. Org 0.1+Tes 0.1	20.52	19.16	1.364	5.976	12	9	0.3228	413
DHP 1 vs. Tes 1	20.52	33.99	-13.47	5.976	12	9	3.186	413
DHP 1 vs. Org 0.1+ es 1	20.52	43.75	-23.23	5.249	12	15	6.259	413
DHP 1+ E2 1 vs. DHP 1+ Tes 1	9.308	15.18	-5.867	6.389	9	9	1.299	413
DHP 1+ E2 1 vs. EtOH	9.308	3.774	5.534	5.171	9	29	1.513	413
DHP 1+ E2 1 vs. Org 0.1+Tes 0.1	9.308	19.16	-9.852	6.389	9	9	2.181	413
DHP 1+ E2 1 vs. Tes 1	9.308	33.99	-24.68	6.389	9	9	5.463	413
DHP 1+ E2 1 vs. Org 0.1+ es 1	9.308	43.75	-34.45	5.715	9	15	8.525	413
DHP 1+ Tes 1 vs. EtOH	15.18	3.774	11.4	5.171	9	29	3.118	413
DHP 1+ Tes 1 vs. Org 0.1+Tes 0.1	15.18	19.16	-3.985	6.389	9	9	0.8821	413
DHP 1+ Tes 1 vs. Tes 1	15.18	33.99	-18.81	6.389	9	9	4.165	413
DHP 1+ Tes 1 vs. Org 0.1+ es 1	15.18	43.75	-28.58	5.715	9	15	7.073	413
EtOH vs. Org 0.1+Tes 0.1	3.774	19.16	-15.39	5.171	29	9	4.208	413
EtOH vs. Tes 1	3.774	33.99	-30.22	5.171	29	9	8.263	413
EtOH vs. Org 0.1+ es 1	3.774	43.75	-39.98	4.31	29	15	13.12	413
Org 0.1+Tes 0.1 vs. Tes 1	19.16	33.99	-14.83	6.389	9	9	3.283	413
Org 0.1+Tes 0.1 vs. Org 0.1+ es 1	19.16	43.75	-24.59	5.715	9	15	6.086	413
Tes 1 vs. Org 0.1+ es 1	33.99	43.75	-9.764	5.715	9	15	2.416	413

## Sheet: Fig 3A(Sexual behavior)
Number of families	1
Number of comparisons per family	21
Alpha	0.05
Tukey's multiple comparisons test	Mean Diff.	95.00% CI of diff.	Below threshold?	Summary	Adjusted P Value
Control vs. 10	-13.83	-35.91 to 8.245	No	ns	0.4943	A-B
Control vs. 30	-22.11	-44.19 to -0.03336	Yes	*	0.0494	A-C
Control vs. 60	-40.07	-62.14 to -17.99	Yes	****	<0.0001	A-D
Control vs. 120	-44.08	-66.16 to -22.00	Yes	****	<0.0001	A-E
Control vs. 180	-52.08	-74.16 to -30.00	Yes	****	<0.0001	A-F
Control vs. 240	-61.09	-83.17 to -39.01	Yes	****	<0.0001	A-G
10 vs. 30	-8.278	-30.36 to 13.80	No	ns	0.9177	B-C
10 vs. 60	-26.23	-48.31 to -4.152	Yes	**	0.0095	B-D
10 vs. 120	-30.25	-52.33 to -8.168	Yes	**	0.0015	B-E
10 vs. 180	-38.24	-60.32 to -16.16	Yes	****	<0.0001	B-F
10 vs. 240	-47.26	-69.34 to -25.18	Yes	****	<0.0001	B-G
30 vs. 60	-17.95	-40.03 to 4.126	No	ns	0.1904	C-D
30 vs. 120	-21.97	-44.05 to 0.1107	No	ns	0.0521	C-E
30 vs. 180	-29.97	-52.04 to -7.886	Yes	**	0.0017	C-F
30 vs. 240	-38.98	-61.06 to -16.90	Yes	****	<0.0001	C-G
60 vs. 120	-4.016	-26.09 to 18.06	No	ns	0.998	D-E
60 vs. 180	-12.01	-34.09 to 10.07	No	ns	0.6583	D-F
60 vs. 240	-21.02	-43.10 to 1.054	No	ns	0.0727	D-G
120 vs. 180	-7.997	-30.08 to 14.08	No	ns	0.9296	E-F
120 vs. 240	-17.01	-39.09 to 5.070	No	ns	0.2455	E-G
180 vs. 240	-9.013	-31.09 to 13.07	No	ns	0.8812	F-G
Test details	Mean 1	Mean 2	Mean Diff.	SE of diff.	n1	n2	q	DF
Control vs. 10	0	13.83	-13.83	7.334	15	15	2.668	98
Control vs. 30	0	22.11	-22.11	7.334	15	15	4.264	98
Control vs. 60	0	40.07	-40.07	7.334	15	15	7.726	98
Control vs. 120	0	44.08	-44.08	7.334	15	15	8.5	98
Control vs. 180	0	52.08	-52.08	7.334	15	15	10.04	98
Control vs. 240	0	61.09	-61.09	7.334	15	15	11.78	98
10 vs. 30	13.83	22.11	-8.278	7.334	15	15	1.596	98
10 vs. 60	13.83	40.07	-26.23	7.334	15	15	5.058	98
10 vs. 120	13.83	44.08	-30.25	7.334	15	15	5.832	98
10 vs. 180	13.83	52.08	-38.24	7.334	15	15	7.374	98
10 vs. 240	13.83	61.09	-47.26	7.334	15	15	9.112	98
30 vs. 60	22.11	40.07	-17.95	7.334	15	15	3.462	98
30 vs. 120	22.11	44.08	-21.97	7.334	15	15	4.236	98
30 vs. 180	22.11	52.08	-29.97	7.334	15	15	5.778	98
30 vs. 240	22.11	61.09	-38.98	7.334	15	15	7.516	98
60 vs. 120	40.07	44.08	-4.016	7.334	15	15	0.7743	98
60 vs. 180	40.07	52.08	-12.01	7.334	15	15	2.316	98
60 vs. 240	40.07	61.09	-21.02	7.334	15	15	4.054	98
120 vs. 180	44.08	52.08	-7.997	7.334	15	15	1.542	98
120 vs. 240	44.08	61.09	-17.01	7.334	15	15	3.28	98
180 vs. 240	52.08	61.09	-9.013	7.334	15	15	1.738	98

## Sheet: Fig 3B(Total eggs)
Number of families	1
Number of comparisons per family	28
Alpha	0.05
Tukey's multiple comparisons test	Mean Diff.	95.00% CI of diff.	Below threshold?	Summary	Adjusted P Value
Control vs. 0 min	0	-73.05 to 73.05	No	ns	>0.9999	A-B
Control vs. 10min	-36.73	-109.8 to 36.31	No	ns	0.7765	A-C
Control vs. 30min	-84.8	-157.8 to -11.75	Yes	*	0.0114	A-D
Control vs. 60min	-107.7	-180.7 to -34.62	Yes	***	0.0004	A-E
Control vs. 120 min	-157.3	-230.4 to -84.29	Yes	****	<0.0001	A-F
Control vs. 180 min	-144.6	-217.6 to -71.55	Yes	****	<0.0001	A-G
Control vs. 240 min	-181.8	-254.8 to -108.8	Yes	****	<0.0001	A-H
0 min vs. 10min	-36.73	-109.8 to 36.31	No	ns	0.7765	B-C
0 min vs. 30min	-84.8	-157.8 to -11.75	Yes	*	0.0114	B-D
0 min vs. 60min	-107.7	-180.7 to -34.62	Yes	***	0.0004	B-E
0 min vs. 120 min	-157.3	-230.4 to -84.29	Yes	****	<0.0001	B-F
0 min vs. 180 min	-144.6	-217.6 to -71.55	Yes	****	<0.0001	B-G
0 min vs. 240 min	-181.8	-254.8 to -108.8	Yes	****	<0.0001	B-H
10min vs. 30min	-48.07	-121.1 to 24.98	No	ns	0.465	C-D
10min vs. 60min	-70.93	-144.0 to 2.115	No	ns	0.0636	C-E
10min vs. 120 min	-120.6	-193.6 to -47.55	Yes	****	<0.0001	C-F
10min vs. 180 min	-107.9	-180.9 to -34.82	Yes	***	0.0003	C-G
10min vs. 240 min	-145.1	-218.1 to -72.02	Yes	****	<0.0001	C-H
30min vs. 60min	-22.87	-95.91 to 50.18	No	ns	0.9781	D-E
30min vs. 120 min	-72.53	-145.6 to 0.5148	No	ns	0.0531	D-F
30min vs. 180 min	-59.8	-132.8 to 13.25	No	ns	0.1944	D-G
30min vs. 240 min	-97	-170.0 to -23.95	Yes	**	0.0019	D-H
60min vs. 120 min	-49.67	-122.7 to 23.38	No	ns	0.4212	E-F
60min vs. 180 min	-36.93	-110.0 to 36.11	No	ns	0.7717	E-G
60min vs. 240 min	-74.13	-147.2 to -1.085	Yes	*	0.044	E-H
120 min vs. 180 min	12.73	-60.31 to 85.78	No	ns	0.9994	F-G
120 min vs. 240 min	-24.47	-97.51 to 48.58	No	ns	0.9681	F-H
180 min vs. 240 min	-37.2	-110.2 to 35.85	No	ns	0.7652	G-H
Test details	Mean 1	Mean 2	Mean Diff.	SE of diff.	n1	n2	q	DF
Control vs. 0 min	0	0	0	23.65	15	15	0	112
Control vs. 10min	0	36.73	-36.73	23.65	15	15	2.197	112
Control vs. 30min	0	84.8	-84.8	23.65	15	15	5.071	112
Control vs. 60min	0	107.7	-107.7	23.65	15	15	6.439	112
Control vs. 120 min	0	157.3	-157.3	23.65	15	15	9.409	112
Control vs. 180 min	0	144.6	-144.6	23.65	15	15	8.648	112
Control vs. 240 min	0	181.8	-181.8	23.65	15	15	10.87	112
0 min vs. 10min	0	36.73	-36.73	23.65	15	15	2.197	112
0 min vs. 30min	0	84.8	-84.8	23.65	15	15	5.071	112
0 min vs. 60min	0	107.7	-107.7	23.65	15	15	6.439	112
0 min vs. 120 min	0	157.3	-157.3	23.65	15	15	9.409	112
0 min vs. 180 min	0	144.6	-144.6	23.65	15	15	8.648	112
0 min vs. 240 min	0	181.8	-181.8	23.65	15	15	10.87	112
10min vs. 30min	36.73	84.8	-48.07	23.65	15	15	2.875	112
10min vs. 60min	36.73	107.7	-70.93	23.65	15	15	4.242	112
10min vs. 120 min	36.73	157.3	-120.6	23.65	15	15	7.212	112
10min vs. 180 min	36.73	144.6	-107.9	23.65	15	15	6.451	112
10min vs. 240 min	36.73	181.8	-145.1	23.65	15	15	8.676	112
30min vs. 60min	84.8	107.7	-22.87	23.65	15	15	1.368	112
30min vs. 120 min	84.8	157.3	-72.53	23.65	15	15	4.338	112
30min vs. 180 min	84.8	144.6	-59.8	23.65	15	15	3.576	112
30min vs. 240 min	84.8	181.8	-97	23.65	15	15	5.801	112
60min vs. 120 min	107.7	157.3	-49.67	23.65	15	15	2.97	112
60min vs. 180 min	107.7	144.6	-36.93	23.65	15	15	2.209	112
60min vs. 240 min	107.7	181.8	-74.13	23.65	15	15	4.433	112
120 min vs. 180 min	157.3	144.6	12.73	23.65	15	15	0.7615	112
120 min vs. 240 min	157.3	181.8	-24.47	23.65	15	15	1.463	112
180 min vs. 240 min	144.6	181.8	-37.2	23.65	15	15	2.225	112

## Sheet: Fig 3C(Fertilization)
Number of families	1
Number of comparisons per family	21
Alpha	0.05
Tukey's multiple comparisons test	Mean Diff.	95.00% CI of diff.	Below threshold?	Summary	Adjusted P Value
Control vs. 10	-17.01	-43.31 to 9.302	No	ns	0.4555	A-B
Control vs. 30	-29.98	-56.29 to -3.676	Yes	*	0.0149	A-C
Control vs. 60	-48.08	-74.39 to -21.77	Yes	****	<0.0001	A-D
Control vs. 120	-52.5	-78.81 to -26.19	Yes	****	<0.0001	A-E
Control vs. 180	-61.36	-87.66 to -35.05	Yes	****	<0.0001	A-F
Control vs. 240	-66.53	-92.84 to -40.22	Yes	****	<0.0001	A-G
10 vs. 30	-12.98	-39.29 to 13.33	No	ns	0.753	B-C
10 vs. 60	-31.08	-57.38 to -4.769	Yes	*	0.0101	B-D
10 vs. 120	-35.5	-61.80 to -9.188	Yes	**	0.0018	B-E
10 vs. 180	-44.35	-70.66 to -18.04	Yes	****	<0.0001	B-F
10 vs. 240	-49.52	-75.83 to -23.21	Yes	****	<0.0001	B-G
30 vs. 60	-18.1	-44.41 to 8.209	No	ns	0.378	C-D
30 vs. 120	-22.52	-48.83 to 3.790	No	ns	0.1446	C-E
30 vs. 180	-31.37	-57.68 to -5.065	Yes	**	0.0091	C-F
30 vs. 240	-36.54	-62.85 to -10.24	Yes	**	0.0012	C-G
60 vs. 120	-4.419	-30.73 to 21.89	No	ns	0.9987	D-E
60 vs. 180	-13.27	-39.58 to 13.03	No	ns	0.7328	D-F
60 vs. 240	-18.45	-44.75 to 7.862	No	ns	0.3547	D-G
120 vs. 180	-8.856	-35.16 to 17.45	No	ns	0.9498	E-F
120 vs. 240	-14.03	-40.34 to 12.28	No	ns	0.6793	E-G
180 vs. 240	-5.172	-31.48 to 21.14	No	ns	0.9969	F-G
Test details	Mean 1	Mean 2	Mean Diff.	SE of diff.	n1	n2	q	DF
Control vs. 10	0	17.01	-17.01	8.739	15	15	2.752	98
Control vs. 30	0	29.98	-29.98	8.739	15	15	4.852	98
Control vs. 60	0	48.08	-48.08	8.739	15	15	7.781	98
Control vs. 120	0	52.5	-52.5	8.739	15	15	8.496	98
Control vs. 180	0	61.36	-61.36	8.739	15	15	9.929	98
Control vs. 240	0	66.53	-66.53	8.739	15	15	10.77	98
10 vs. 30	17.01	29.98	-12.98	8.739	15	15	2.1	98
10 vs. 60	17.01	48.08	-31.08	8.739	15	15	5.029	98
10 vs. 120	17.01	52.5	-35.5	8.739	15	15	5.744	98
10 vs. 180	17.01	61.36	-44.35	8.739	15	15	7.177	98
10 vs. 240	17.01	66.53	-49.52	8.739	15	15	8.014	98
30 vs. 60	29.98	48.08	-18.1	8.739	15	15	2.929	98
30 vs. 120	29.98	52.5	-22.52	8.739	15	15	3.644	98
30 vs. 180	29.98	61.36	-31.37	8.739	15	15	5.077	98
30 vs. 240	29.98	66.53	-36.54	8.739	15	15	5.914	98
60 vs. 120	48.08	52.5	-4.419	8.739	15	15	0.7151	98
60 vs. 180	48.08	61.36	-13.27	8.739	15	15	2.148	98
60 vs. 240	48.08	66.53	-18.45	8.739	15	15	2.985	98
120 vs. 180	52.5	61.36	-8.856	8.739	15	15	1.433	98
120 vs. 240	52.5	66.53	-14.03	8.739	15	15	2.27	98
180 vs. 240	61.36	66.53	-5.172	8.739	15	15	0.8369	98

## Sheet: Fig 3D(Survival rate)
Number of families	1
Number of comparisons per family	21
Alpha	0.05
Tukey's multiple comparisons test	Mean Diff.	95.00% CI of diff.	Below threshold?	Summary	Adjusted P Value
Control vs. 10	-13.83	-35.91 to 8.245	No	ns	0.4943	A-B
Control vs. 30	-22.11	-44.19 to -0.03336	Yes	*	0.0494	A-C
Control vs. 60	-40.07	-62.14 to -17.99	Yes	****	<0.0001	A-D
Control vs. 120	-44.08	-66.16 to -22.00	Yes	****	<0.0001	A-E
Control vs. 180	-52.08	-74.16 to -30.00	Yes	****	<0.0001	A-F
Control vs. 240	-61.09	-83.17 to -39.01	Yes	****	<0.0001	A-G
10 vs. 30	-8.278	-30.36 to 13.80	No	ns	0.9177	B-C
10 vs. 60	-26.23	-48.31 to -4.152	Yes	**	0.0095	B-D
10 vs. 120	-30.25	-52.33 to -8.168	Yes	**	0.0015	B-E
10 vs. 180	-38.24	-60.32 to -16.16	Yes	****	<0.0001	B-F
10 vs. 240	-47.26	-69.34 to -25.18	Yes	****	<0.0001	B-G
30 vs. 60	-17.95	-40.03 to 4.126	No	ns	0.1904	C-D
30 vs. 120	-21.97	-44.05 to 0.1107	No	ns	0.0521	C-E
30 vs. 180	-29.97	-52.04 to -7.886	Yes	**	0.0017	C-F
30 vs. 240	-38.98	-61.06 to -16.90	Yes	****	<0.0001	C-G
60 vs. 120	-4.016	-26.09 to 18.06	No	ns	0.998	D-E
60 vs. 180	-12.01	-34.09 to 10.07	No	ns	0.6583	D-F
60 vs. 240	-21.02	-43.10 to 1.054	No	ns	0.0727	D-G
120 vs. 180	-7.997	-30.08 to 14.08	No	ns	0.9296	E-F
120 vs. 240	-17.01	-39.09 to 5.070	No	ns	0.2455	E-G
180 vs. 240	-9.013	-31.09 to 13.07	No	ns	0.8812	F-G
Test details	Mean 1	Mean 2	Mean Diff.	SE of diff.	n1	n2	q	DF
Control vs. 10	0	13.83	-13.83	7.334	15	15	2.668	98
Control vs. 30	0	22.11	-22.11	7.334	15	15	4.264	98
Control vs. 60	0	40.07	-40.07	7.334	15	15	7.726	98
Control vs. 120	0	44.08	-44.08	7.334	15	15	8.5	98
Control vs. 180	0	52.08	-52.08	7.334	15	15	10.04	98
Control vs. 240	0	61.09	-61.09	7.334	15	15	11.78	98
10 vs. 30	13.83	22.11	-8.278	7.334	15	15	1.596	98
10 vs. 60	13.83	40.07	-26.23	7.334	15	15	5.058	98
10 vs. 120	13.83	44.08	-30.25	7.334	15	15	5.832	98
10 vs. 180	13.83	52.08	-38.24	7.334	15	15	7.374	98
10 vs. 240	13.83	61.09	-47.26	7.334	15	15	9.112	98
30 vs. 60	22.11	40.07	-17.95	7.334	15	15	3.462	98
30 vs. 120	22.11	44.08	-21.97	7.334	15	15	4.236	98
30 vs. 180	22.11	52.08	-29.97	7.334	15	15	5.778	98
30 vs. 240	22.11	61.09	-38.98	7.334	15	15	7.516	98
60 vs. 120	40.07	44.08	-4.016	7.334	15	15	0.7743	98
60 vs. 180	40.07	52.08	-12.01	7.334	15	15	2.316	98
60 vs. 240	40.07	61.09	-21.02	7.334	15	15	4.054	98
120 vs. 180	44.08	52.08	-7.997	7.334	15	15	1.542	98
120 vs. 240	44.08	61.09	-17.01	7.334	15	15	3.28	98
180 vs. 240	52.08	61.09	-9.013	7.334	15	15	1.738	98

## Sheet: Fig 4A Hooking number
Number of families	1
Number of comparisons per family	21
Alpha	0.05
Tukey's multiple comparisons test	Mean Diff.	95.00% CI of diff.	Below threshold?	Summary	Adjusted P Value
Control vs. 0	0	-10.69 to 10.69	No	ns	>0.9999	A-B
Control vs. 30	-9.667	-20.36 to 1.028	No	ns	0.0889	A-C
Control vs. 60	-11	-21.69 to -0.3055	Yes	*	0.042	A-D
Control vs. 120	-17.67	-28.36 to -6.972	Yes	***	0.0009	A-E
Control vs. 180	-22	-32.69 to -11.31	Yes	****	<0.0001	A-F
Control vs. 240	-23.33	-34.03 to -12.64	Yes	****	<0.0001	A-G
0 vs. 30	-9.667	-20.36 to 1.028	No	ns	0.0889	B-C
0 vs. 60	-11	-21.69 to -0.3055	Yes	*	0.042	B-D
0 vs. 120	-17.67	-28.36 to -6.972	Yes	***	0.0009	B-E
0 vs. 180	-22	-32.69 to -11.31	Yes	****	<0.0001	B-F
0 vs. 240	-23.33	-34.03 to -12.64	Yes	****	<0.0001	B-G
30 vs. 60	-1.333	-12.03 to 9.361	No	ns	0.9994	C-D
30 vs. 120	-8	-18.69 to 2.695	No	ns	0.2122	C-E
30 vs. 180	-12.33	-23.03 to -1.639	Yes	*	0.0194	C-F
30 vs. 240	-13.67	-24.36 to -2.972	Yes	**	0.0089	C-G
60 vs. 120	-6.667	-17.36 to 4.028	No	ns	0.3882	D-E
60 vs. 180	-11	-21.69 to -0.3055	Yes	*	0.042	D-F
60 vs. 240	-12.33	-23.03 to -1.639	Yes	*	0.0194	D-G
120 vs. 180	-4.333	-15.03 to 6.361	No	ns	0.8016	E-F
120 vs. 240	-5.667	-16.36 to 5.028	No	ns	0.5629	E-G
180 vs. 240	-1.333	-12.03 to 9.361	No	ns	0.9994	F-G
Test details	Mean 1	Mean 2	Mean Diff.	SE of diff.	n1	n2	q	DF
Control vs. 0	0	0	0	3.132	3	3	0	14
Control vs. 30	0	9.667	-9.667	3.132	3	3	4.365	14
Control vs. 60	0	11	-11	3.132	3	3	4.967	14
Control vs. 120	0	17.67	-17.67	3.132	3	3	7.977	14
Control vs. 180	0	22	-22	3.132	3	3	9.934	14
Control vs. 240	0	23.33	-23.33	3.132	3	3	10.54	14
0 vs. 30	0	9.667	-9.667	3.132	3	3	4.365	14
0 vs. 60	0	11	-11	3.132	3	3	4.967	14
0 vs. 120	0	17.67	-17.67	3.132	3	3	7.977	14
0 vs. 180	0	22	-22	3.132	3	3	9.934	14
0 vs. 240	0	23.33	-23.33	3.132	3	3	10.54	14
30 vs. 60	9.667	11	-1.333	3.132	3	3	0.602	14
30 vs. 120	9.667	17.67	-8	3.132	3	3	3.612	14
30 vs. 180	9.667	22	-12.33	3.132	3	3	5.569	14
30 vs. 240	9.667	23.33	-13.67	3.132	3	3	6.171	14
60 vs. 120	11	17.67	-6.667	3.132	3	3	3.01	14
60 vs. 180	11	22	-11	3.132	3	3	4.967	14
60 vs. 240	11	23.33	-12.33	3.132	3	3	5.569	14
120 vs. 180	17.67	22	-4.333	3.132	3	3	1.957	14
120 vs. 240	17.67	23.33	-5.667	3.132	3	3	2.559	14
180 vs. 240	22	23.33	-1.333	3.132	3	3	0.602	14

## Sheet: Fig 4B(Eggs per hooking
Number of families	1
Number of comparisons per family	15
Alpha	0.05
Tukey's multiple comparisons test	Mean Diff.	95.00% CI of diff.	Below threshold?	Summary	Adjusted P Value
0 vs. 30	-10.71	-16.02 to -5.409	Yes	***	0.0002	A-B
0 vs. 60	-12.44	-17.74 to -7.133	Yes	****	<0.0001	A-C
0 vs. 120	-8.693	-14.00 to -3.389	Yes	**	0.0015	A-D
0 vs. 180	-7.823	-13.13 to -2.519	Yes	**	0.0035	A-E
0 vs. 240	-8.937	-14.24 to -3.633	Yes	**	0.0011	A-F
30 vs. 60	-1.723	-7.027 to 3.581	No	ns	0.8757	B-C
30 vs. 120	2.02	-3.284 to 7.324	No	ns	0.7905	B-D
30 vs. 180	2.89	-2.414 to 8.194	No	ns	0.4836	B-E
30 vs. 240	1.777	-3.527 to 7.081	No	ns	0.8619	B-F
60 vs. 120	3.743	-1.561 to 9.047	No	ns	0.24	C-D
60 vs. 180	4.613	-0.6906 to 9.917	No	ns	0.1028	C-E
60 vs. 240	3.5	-1.804 to 8.804	No	ns	0.298	C-F
120 vs. 180	0.87	-4.434 to 6.174	No	ns	0.9925	D-E
120 vs. 240	-0.2433	-5.547 to 5.061	No	ns	>0.9999	D-F
180 vs. 240	-1.113	-6.417 to 4.191	No	ns	0.9777	E-F
Test details	Mean 1	Mean 2	Mean Diff.	SE of diff.	n1	n2	q	DF
0 vs. 30	0	10.71	-10.71	1.579	3	3	9.595	12
0 vs. 60	0	12.44	-12.44	1.579	3	3	11.14	12
0 vs. 120	0	8.693	-8.693	1.579	3	3	7.786	12
0 vs. 180	0	7.823	-7.823	1.579	3	3	7.007	12
0 vs. 240	0	8.937	-8.937	1.579	3	3	8.004	12
30 vs. 60	10.71	12.44	-1.723	1.579	3	3	1.543	12
30 vs. 120	10.71	8.693	2.02	1.579	3	3	1.809	12
30 vs. 180	10.71	7.823	2.89	1.579	3	3	2.588	12
30 vs. 240	10.71	8.937	1.777	1.579	3	3	1.591	12
60 vs. 120	12.44	8.693	3.743	1.579	3	3	3.353	12
60 vs. 180	12.44	7.823	4.613	1.579	3	3	4.132	12
60 vs. 240	12.44	8.937	3.5	1.579	3	3	3.135	12
120 vs. 180	8.693	7.823	0.87	1.579	3	3	0.7792	12
120 vs. 240	8.693	8.937	-0.2433	1.579	3	3	0.2179	12
180 vs. 240	7.823	8.937	-1.113	1.579	3	3	0.9971	12
