# Supplementary material for: In vivo induction of male sexual behavior in zebrafish by adding agents to water
Source: PLoS One. 2024 Aug 1;19(8):e0300759. doi: 10.1371/journal.pone.0300759 (PMC11293745; doi:10.1371/journal.pone.0300759)
Supplement: S3 Table — (XLSX) [file pone.0300759.s007.xlsx]

## Sheet: Sheet1
Methods: 10 male zebrafish were kept in 1 L of water. 3H-labeled Tes was added to the water. 0.1 mL water samples were collected at time 0 and 4 hours. After 4 hours of incubation, tissues from dissected fish were corrected and weighed.. Waters and tissues were dissolved in scintillation koctail and radioactivity was measured by scintillation counter.
Sample name	H-DPM count	Tissue weight (g)	H-DPM/g									Percentage of dissolving Tes (%)	Fold against conc. in water
male water1 0h	4781. 85	0.1	47818.5
male water2 0h	5151.82	0.1	51518.2	male water 0h	50986.6			male water1 0h (H-DPM/g)	50986.6
male water3 0h	5362.31	0.1	53623.1					male water1 0h (H-DPM/g)	51900.9	male water1 0h (H-DPM/g)	51800.9	26.59
testis	50232.9	0.025	2009316					male water1 0h (H-DPM/g)	52515.2
Digestive tract	4059366	0.133	3.05215e+07
gills	620679	0.085	7.30211e+06					male water1 4h (H-DPM/g)	36962.9
muscles	567140	1.82	311615					male water1 4h (H-DPM/g)	35003.7	male water1 4h (H-DPM/g)	35562.6	18.2547
male water1 4h	3640.98	0.1	36409.8					male water1 4h (H-DPM/g)	34721.1
male water2 4h	3930.96	0.1	39309.6	male water 4h	36962.9
male water3 4h	3516.93	0.1	35169.3					testis (H-DPM/g)	2009316
								testis (H-DPM/g)	2549024	testis (H-DPM/g)	2.36995e+06		45.7511
								testis (H-DPM/g)	2551508
								Digestive tract (H-DPM/g)	3.05215e+07
								Digestive tract (H-DPM/g)	4.12538e+07	Digestive tract (H-DPM/g)	4.18527e+07		807.954
								Digestive tract (H-DPM/g)	4.24517e+07
2nd time measurements	4 hours exposure
Sample name	H-DPM count	Tissue weight (g)	H-DPM/g					gills (H-DPM/g)	7.30211e+06
male water1 0h	5000.92	0.1	50009.2					gills (H-DPM/g)	1.09282e+07	gills (H-DPM/g)	9.82244e+06		189.619
male water2 0h	5303.03	0.1	53030.3	male water 0h	51900.9			gills (H-DPM/g)	11237000
male water3 0h	5266.31	0.1	52663.1
testis	63725.6	0.025	2549024					muscles (H-DPM/g)	311615
Digestive tract	5486757	0.133	4.12538e+07					muscles (H-DPM/g)	474784	muscles (H-DPM/g)	437158		8.43921
gills	928899	0.085	1.09282e+07					muscles (H-DPM/g)	525076
muscles	864106	1.82	474784
male water1 4h	3510.9	0.1	35109
male water2 4h	3664.97	0.1	36649.7	male water 4h	35003.7
male water3 4h	3325.23	0.1	33252.3
3rd time measurements	4 hours exposure
Sample name	H-DPM count	Tissue weight (g)	H-DPM/g
male water1 0h	4906.92	0.1	49069.2
male water2 0h	5251.27	0.1	52512.7	male water 0h	52515.2
male water3 0h	5596.37	0.1	55963.7
testis	63787.7	0.025	2.55151e+06
Digestive tract	5646072	0.133	4.24517e+07
gills	955145	0.085	11237000
muscles	955639	1.82	525076
male water1 4h	3363.24	0.1	33632.4
male water2 4h	3759.67	0.1	37596.7	male water 4h	34721.1
male water3 4h	3293.43	0.1	32934.3
