# Supplementary material for: In vivo induction of male sexual behavior in zebrafish by adding agents to water
Source: PLoS One. 2024 Aug 1;19(8):e0300759. doi: 10.1371/journal.pone.0300759 (PMC11293745; doi:10.1371/journal.pone.0300759)
Supplement: S4 Table — (XLSX) [file pone.0300759.s008.xlsx]

## Sheet: Sheet1
weight (g)	SDV	Percentage of dissolving Tes (%)at 0 hr	Average	SDV	Percentage of dissolving Tes (%) at 4 hr		% of Tes reduced	ratio /0.25g group
0.25	0.01	33.6			23.2
	n=10	34.2	33.9333	0.305505	22.7	22.9667	32.3183	1
		34			23
0.48	0.05	38.9			19.9
	n=10	27.7	32.3333	5.84494	18.9	18.9	0.415464	1.28554
		30.4			17.9
